# Supplementary material for: Repeated human deciduous tooth-derived dental pulp cell reprogramming factor transfection yields multipotent intermediate cells with enhanced iPS cell formation capability
Source: Sci Rep. 2019 Feb 6;9:1490. doi: 10.1038/s41598-018-37291-2 (PMC6365514; doi:10.1038/s41598-018-37291-2)
Supplement: Supplementary file 2 — Supplemental Dataset [file 41598_2018_37291_MOESM2_ESM.xlsx]

## Sheet: HDDPCs vs hiTSC-D
	《クラスタ解析結果》		《比較解析遺伝子リスト（並び替え）》
	global normalization												global normalization				Comparison： HDDPCs vs hiTSC-D				Comparison： fibroblasts vs hiTSC-F				Comparison： HDDPCs vs fibroblasts				Comparison： hiTSC-D vs hiTSC-F
	N012B P24	N012B 4tra D8	Name	ID	ensembl_id	RefSeq_id	Enterz_id	symbol	description	GO_biological_process	GO_molecular_function	GO_cellular_component	1	2	3	4	ratio	LOG2ratio	up	down	ratio	LOG2ratio	up	down	ratio	LOG2ratio	up	down	ratio	LOG2ratio	up	down
	88.8274	540.993	opHsV0400000672	opHsV0400000672	-	NM_001288995.1	3429	IFI27	interferon, alpha-inducible protein 27	GO:0000122 negative regulation of transcription from RNA polymerase II promoter,GO:0006919 activation of cysteine-type endopeptidase activity involved in apoptotic process,GO:0019221 cytokine-mediated signaling pathway,GO:0046825 regulation of protein export from nucleus,GO:0060337 type I interferon signaling pathway,GO:0097190 apoptotic signaling pathway	GO:0001102 RNA polymerase II activating transcription factor binding,GO:0003674 molecular_function,GO:0005521 lamin binding	GO:0005637 nuclear inner membrane,GO:0005739 mitochondrion,GO:0005741 mitochondrial outer membrane,GO:0016021 integral component of membrane	88.8274	540.993	62.8618	44.8461	6.09038	2.60653	**		0.713408	-0.4872			0.707685	-0.498821			0.082896	-3.59255		***
	102.184	344.301	H300015308	H300015308	ENSG00000115415	NM_139266.2	6772	STAT1	signal transducer and activator of transcription 1	GO:0000122 negative regulation of transcription from RNA polymerase II promoter,GO:0001937 negative regulation of endothelial cell proliferation,GO:0002053 positive regulation of mesenchymal cell proliferation,GO:0003340 negative regulation of mesenchymal to epithelial transition involved in metanephros morphogenesis,GO:0006351 transcription, DNA-templated,GO:0006357 regulation of transcription f…	GO:0000978 RNA polymerase II core promoter proximal region sequence-specific DNA binding,GO:0000979 RNA polymerase II core promoter sequence-specific DNA binding,GO:0000983 transcription factor activity, RNA polymerase II core promoter sequence-specific,GO:0003690 double-stranded DNA binding,GO:0003700 transcription factor activity, sequence-specific DNA binding,GO:0004871 signal transducer activ…	GO:0000790 nuclear chromatin,GO:0005634 nucleus,GO:0005654 nucleoplasm,GO:0005730 nucleolus,GO:0005737 cytoplasm,GO:0005829 cytosol,GO:0030424 axon,GO:0030425 dendrite,GO:0048471 perinuclear region of cytoplasm	102.184	344.301	540.028	161.809	3.36942	1.7525	*		0.299631	-1.73874		*	5.28485	2.40186	**		0.469964	-1.08938		*
	94.8925	267.415	CHsGV10003585	CHsGV10003585	ENSG00000119917	NM_001549.5	3437	IFIT3	interferon induced protein with tetratricopeptide repeats 3	GO:0008285 negative regulation of cell proliferation,GO:0009615 response to virus,GO:0019221 cytokine-mediated signaling pathway,GO:0035457 cellular response to interferon-alpha,GO:0043066 negative regulation of apoptotic process,GO:0051607 defense response to virus,GO:0060337 type I interferon signaling pathway	GO:0003674 molecular_function,GO:0003723 RNA binding,GO:0005515 protein binding,GO:0042802 identical protein binding	GO:0005737 cytoplasm,GO:0005739 mitochondrion,GO:0005829 cytosol	94.8925	267.415	71.7348	104.582	2.81808	1.49471	*		1.4579	0.543892			0.755958	-0.403623			0.391086	-1.35444		*
	108.38	228.539	H200009909	H200009909	ENSG00000076356	NM_025179.3	5362	PLXNA2	plexin A2	GO:0001756 somitogenesis,GO:0007411 axon guidance,GO:0021785 branchiomotor neuron axon guidance,GO:0021915 neural tube development,GO:0021935 cerebellar granule cell precursor tangential migration,GO:0030334 regulation of cell migration,GO:0048841 regulation of axon extension involved in axon guidance,GO:0051642 centrosome localization,GO:0060037 pharyngeal system development,GO:0060174 limb bud …	GO:0005515 protein binding,GO:0017154 semaphorin receptor activity	GO:0002116 semaphorin receptor complex,GO:0005886 plasma membrane,GO:0005887 integral component of plasma membrane	108.38	228.539	59.7949	184.616	2.10867	1.07634	*		3.08748	1.62643	*		0.551713	-0.858009			0.807809	-0.307914
	93.9921	189.001	H200015138	H200015138	ENSG00000113615	NM_021982.2	10802	SEC24A	SEC24 homolog A, COPII coat complex component	GO:0002474 antigen processing and presentation of peptide antigen via MHC class I,GO:0006886 intracellular protein transport,GO:0006888 ER to Golgi vesicle-mediated transport,GO:0018279 protein N-linked glycosylation via asparagine,GO:0019886 antigen processing and presentation of exogenous peptide antigen via MHC class II,GO:0043687 post-translational protein modification,GO:0044267 cellular pro…	GO:0003674 molecular_function,GO:0005515 protein binding,GO:0008270 zinc ion binding	GO:0000139 Golgi membrane,GO:0005789 endoplasmic reticulum membrane,GO:0005829 cytosol,GO:0012507 ER to Golgi transport vesicle membrane,GO:0030127 COPII vesicle coat,GO:0048471 perinuclear region of cytoplasm	93.9921	189.001	141.656	102.311	2.01082	1.00778	*		0.72225	-0.469431			1.50711	0.591784			0.541326	-0.885431
	80.3873	176.265	H200004856	H200004856	ENSG00000138496	NM_001146102.1	83666	PARP9	poly(ADP-ribose) polymerase family member 9	GO:0006302 double-strand break repair,GO:0016477 cell migration,GO:0060330 regulation of response to interferon-gamma	GO:0003950 NAD+ ADP-ribosyltransferase activity,GO:0005515 protein binding	GO:0005634 nucleus,GO:0005654 nucleoplasm,GO:0005737 cytoplasm,GO:0005739 mitochondrion,GO:0005829 cytosol,GO:0016020 membrane	80.3873	176.265	110.964	63.3071	2.1927	1.13271	*		0.570517	-0.809658			1.38037	0.465058			0.359158	-1.47731		*
	77.7991	169.881	CHsGV10002591	CHsGV10002591	ENSG00000110876	XM_005269076.2	6404	SELPLG	selectin P ligand	GO:0007155 cell adhesion,GO:0007596 blood coagulation,GO:0046718 viral entry into host cell,GO:0050900 leukocyte migration,GO:0050901 leukocyte tethering or rolling,GO:0050902 leukocyte adhesive activation,GO:0071354 cellular response to interleukin-6	GO:0001618 virus receptor activity,GO:0005102 receptor binding,GO:0005515 protein binding	GO:0001931 uropod,GO:0005886 plasma membrane,GO:0005887 integral component of plasma membrane,GO:0016020 membrane,GO:0016021 integral component of membrane	77.7991	169.881	160.346	106.559	2.18358	1.1267	*		0.664558	-0.589532			2.06103	1.04336	*		0.627259	-0.672866
	79.9817	171.617	H300019533	H300019533	ENSG00000111371	XM_011538787.1	81539	SLC38A1	solute carrier family 38 member 1	GO:0001504 neurotransmitter uptake,GO:0003333 amino acid transmembrane transport,GO:0006811 ion transport,GO:0006814 sodium ion transport,GO:0006865 amino acid transport,GO:0006867 asparagine transport,GO:0006868 glutamine transport,GO:0007268 synaptic transmission,GO:0015804 neutral amino acid transport,GO:0015817 histidine transport,GO:0055085 transmembrane transport,GO:0089709 L-histidine tran…	GO:0005283 sodium:amino acid symporter activity,GO:0005290 L-histidine transmembrane transporter activity,GO:0005515 protein binding,GO:0015175 neutral amino acid transmembrane transporter activity,GO:0015182 L-asparagine transmembrane transporter activity,GO:0015186 L-glutamine transmembrane transporter activity	GO:0005886 plasma membrane,GO:0005887 integral component of plasma membrane,GO:0016021 integral component of membrane,GO:0070062 extracellular exosome	79.9817	171.617	131.809	176.578	2.1457	1.10145	*		1.33965	0.421854			1.64799	0.720706			1.02891	0.0411119
	79.6929	170.552	opHsV0400002072	opHsV0400002072	ENSG00000184584	XM_011537640.1	340061	TMEM173	transmembrane protein 173	GO:0002218 activation of innate immune response,GO:0002230 positive regulation of defense response to virus by host,GO:0006915 apoptotic process,GO:0032092 positive regulation of protein binding,GO:0032479 regulation of type I interferon production,GO:0032481 positive regulation of type I interferon production,GO:0032608 interferon-beta production,GO:0033160 positive regulation of protein import …	GO:0005515 protein binding,GO:0008134 transcription factor binding,GO:0019901 protein kinase binding,GO:0031625 ubiquitin protein ligase binding,GO:0035438 cyclic-di-GMP binding,GO:0042802 identical protein binding,GO:0042803 protein homodimerization activity,GO:0061507 cyclic-GMP-AMP binding	GO:0005741 mitochondrial outer membrane,GO:0005777 peroxisome,GO:0005789 endoplasmic reticulum membrane,GO:0005794 Golgi apparatus,GO:0005886 plasma membrane,GO:0016021 integral component of membrane,GO:0030659 cytoplasmic vesicle membrane,GO:0048471 perinuclear region of cytoplasm	79.6929	170.552	106.491	91.9688	2.14012	1.09769	*		0.863631	-0.211512			1.33626	0.418206			0.539242	-0.890996
	78.0046	161.517	opHsV0400000349	opHsV0400000349	ENSG00000073711	NM_181897.2	5523	PPP2R3A	protein phosphatase 2 regulatory subunit B'', alpha	GO:0001754 eye photoreceptor cell differentiation,GO:0006470 protein dephosphorylation,GO:0007525 somatic muscle development,GO:0034047 regulation of protein phosphatase type 2A activity,GO:0045732 positive regulation of protein catabolic process,GO:0061053 somite development,GO:0090090 negative regulation of canonical Wnt signaling pathway,GO:0090244 Wnt signaling pathway involved in somitogenes…	GO:0005509 calcium ion binding,GO:0005515 protein binding,GO:0008601 protein phosphatase type 2A regulator activity,GO:0030674 protein binding, bridging	GO:0000159 protein phosphatase type 2A complex	78.0046	161.517	101.398	126.915	2.07061	1.05005	*		1.25166	0.323838			1.29989	0.378394			0.785769	-0.347822
	250.317	1420.38	H300006942	H300006942	ENSG00000187608	NM_005101.3	9636	ISG15	ISG15 ubiquitin-like modifier	GO:0006281 DNA repair,GO:0016032 viral process,GO:0019221 cytokine-mediated signaling pathway,GO:0019941 modification-dependent protein catabolic process,GO:0019985 translesion synthesis,GO:0031397 negative regulation of protein ubiquitination,GO:0032020 ISG15-protein conjugation,GO:0032480 negative regulation of type I interferon production,GO:0032649 regulation of interferon-gamma production,GO…	GO:0005515 protein binding,GO:0031386 protein tag	GO:0005576 extracellular region,GO:0005654 nucleoplasm,GO:0005829 cytosol	250.317	1420.38	334.832	458.503	5.67433	2.50445	**		1.36935	0.453492			1.33763	0.419684			0.322803	-1.63128		*
	153.597	332.353	H300009187	H300009187	ENSG00000240065	NM_002800.4	5698	PSMB9	proteasome subunit beta 9	GO:0000082 G1/S transition of mitotic cell cycle,GO:0000165 MAPK cascade,GO:0000186 activation of MAPKK activity,GO:0000209 protein polyubiquitination,GO:0000278 mitotic cell cycle,GO:0001889 liver development,GO:0002223 stimulatory C-type lectin receptor signaling pathway,GO:0002474 antigen processing and presentation of peptide antigen via MHC class I,GO:0002479 antigen processing and presentat…	GO:0004298 threonine-type endopeptidase activity,GO:0005515 protein binding,GO:0070628 proteasome binding	GO:0000502 proteasome complex,GO:0005654 nucleoplasm,GO:0005737 cytoplasm,GO:0005829 cytosol,GO:0005839 proteasome core complex,GO:0070062 extracellular exosome,GO:1990111 spermatoproteasome complex	153.597	332.353	225.922	118.07	2.1638	1.11357	*		0.522614	-0.936181			1.47087	0.556672			0.355255	-1.49307		*
	161.573	328.002	H300021158	H300021158	ENSG00000168003	NR_037193.1	6520	SLC3A2	solute carrier family 3 member 2	GO:0005975 carbohydrate metabolic process,GO:0006811 ion transport,GO:0006816 calcium ion transport,GO:0006865 amino acid transport,GO:0007596 blood coagulation,GO:0015827 tryptophan transport,GO:0016049 cell growth,GO:0035725 sodium ion transmembrane transport,GO:0043330 response to exogenous dsRNA,GO:0050900 leukocyte migration,GO:0055085 transmembrane transport,GO:0060356 leucine import	GO:0003725 double-stranded RNA binding,GO:0003824 catalytic activity,GO:0005432 calcium:sodium antiporter activity,GO:0005515 protein binding,GO:0015175 neutral amino acid transmembrane transporter activity,GO:0044822 poly(A) RNA binding	GO:0005634 nucleus,GO:0005737 cytoplasm,GO:0005886 plasma membrane,GO:0009986 cell surface,GO:0016020 membrane,GO:0016021 integral component of membrane,GO:0016324 apical plasma membrane,GO:0042470 melanosome,GO:0070062 extracellular exosome	161.573	328.002	392.91	278.699	2.03006	1.02152	*		0.70932	-0.49549			2.43179	1.28202	*		0.849687	-0.234996
	122.332	266.493	CHsGV10000217	CHsGV10000217	ENSG00000026559	NM_002237.3	3755	KCNG1	potassium voltage-gated channel modifier subfamily G member 1	GO:0006813 potassium ion transport,GO:0007268 synaptic transmission,GO:0051260 protein homooligomerization,GO:0071805 potassium ion transmembrane transport,GO:1902259 regulation of delayed rectifier potassium channel activity	GO:0005251 delayed rectifier potassium channel activity,GO:0005267 potassium channel activity	GO:0005886 plasma membrane,GO:0008076 voltage-gated potassium channel complex,GO:0043231 intracellular membrane-bounded organelle	122.332	266.493	94.3835	113.801	2.17844	1.1233	*		1.20573	0.269909			0.771536	-0.374195			0.427032	-1.22758		*
	130.358	317.017	H300021545	H300021545	ENSG00000177707	NM_015480.2	25945	NECTIN3	nectin cell adhesion molecule 3	GO:0002089 lens morphogenesis in camera-type eye,GO:0007156 homophilic cell adhesion via plasma membrane adhesion molecules,GO:0007157 heterophilic cell-cell adhesion via plasma membrane cell adhesion molecules,GO:0008037 cell recognition,GO:0009566 fertilization,GO:0016337 single organismal cell-cell adhesion,GO:0034329 cell junction assembly,GO:0034332 adherens junction organization,GO:0045216 …	GO:0004872 receptor activity,GO:0005102 receptor binding,GO:0005515 protein binding,GO:0042803 protein homodimerization activity,GO:0050839 cell adhesion molecule binding	GO:0005886 plasma membrane,GO:0005887 integral component of plasma membrane,GO:0005913 cell-cell adherens junction,GO:0043296 apical junction complex,GO:0045211 postsynaptic membrane	130.358	317.017	110.866	206.392	2.4319	1.28208	*		1.86164	0.896575			0.850472	-0.233664			0.651044	-0.619173
	141.114	288.387	opHsV0400003753	opHsV0400003753	ENSG00000188313	NM_021105.2	5359	PLSCR1	phospholipid scramblase 1	GO:0006366 transcription from RNA polymerase II promoter,GO:0006659 phosphatidylserine biosynthetic process,GO:0006915 apoptotic process,GO:0006953 acute-phase response,GO:0010628 positive regulation of gene expression,GO:0017121 phospholipid scrambling,GO:0030168 platelet activation,GO:0033003 regulation of mast cell activation,GO:0035456 response to interferon-beta,GO:0045071 negative regulatio…	GO:0001077 transcriptional activator activity, RNA polymerase II core promoter proximal region sequence-specific binding,GO:0003677 DNA binding,GO:0005154 epidermal growth factor receptor binding,GO:0005509 calcium ion binding,GO:0005515 protein binding,GO:0017124 SH3 domain binding,GO:0017128 phospholipid scramblase activity,GO:0019899 enzyme binding,GO:0042609 CD4 receptor binding	GO:0005634 nucleus,GO:0005730 nucleolus,GO:0005794 Golgi apparatus,GO:0005829 cytosol,GO:0005886 plasma membrane,GO:0005887 integral component of plasma membrane,GO:0016020 membrane,GO:0031012 extracellular matrix,GO:0045121 membrane raft,GO:0070062 extracellular exosome	141.114	288.387	127.846	134.199	2.04364	1.03114	*		1.04969	0.0699651			0.905975	-0.142457			0.465342	-1.10364		*
	569.516	4122.89	H200016555	H200016555	ENSG00000126709	NM_022873.2	2537	IFI6	interferon, alpha-inducible protein 6	GO:0001836 release of cytochrome c from mitochondria,GO:0006955 immune response,GO:0019221 cytokine-mediated signaling pathway,GO:0043154 negative regulation of cysteine-type endopeptidase activity involved in apoptotic process,GO:0051902 negative regulation of mitochondrial depolarization,GO:0060337 type I interferon signaling pathway,GO:2001240 negative regulation of extrinsic apoptotic signali…	GO:0005515 protein binding	GO:0005739 mitochondrion,GO:0005886 plasma membrane,GO:0016021 integral component of membrane	569.516	4122.89	577.797	250.346	7.23929	2.85585	**		0.433276	-1.20664		*	1.01454	0.0208272			0.060721	-4.04166		***
	397.168	1711.35	opHsV0400006118	opHsV0400006118	ENSG00000185885	NM_003641.3	8519	IFITM1	interferon induced transmembrane protein 1	GO:0001503 ossification,GO:0007166 cell surface receptor signaling pathway,GO:0008285 negative regulation of cell proliferation,GO:0009615 response to virus,GO:0019221 cytokine-mediated signaling pathway,GO:0030336 negative regulation of cell migration,GO:0034341 response to interferon-gamma,GO:0035455 response to interferon-alpha,GO:0035456 response to interferon-beta,GO:0035556 intracellular si…	GO:0005057 receptor signaling protein activity,GO:0005515 protein binding	GO:0005622 intracellular,GO:0005886 plasma membrane,GO:0016020 membrane,GO:0016021 integral component of membrane	397.168	1711.35	873.302	216.631	4.30888	2.10731	**		0.24806	-2.01124		**	2.19882	1.13673	*		0.126585	-2.98182		**
	182.825	427.134	H300013722	H300013722	ENSG00000115415	NM_007315.3	6772	STAT1	signal transducer and activator of transcription 1	GO:0000122 negative regulation of transcription from RNA polymerase II promoter,GO:0001937 negative regulation of endothelial cell proliferation,GO:0002053 positive regulation of mesenchymal cell proliferation,GO:0003340 negative regulation of mesenchymal to epithelial transition involved in metanephros morphogenesis,GO:0006351 transcription, DNA-templated,GO:0006357 regulation of transcription f…	GO:0000978 RNA polymerase II core promoter proximal region sequence-specific DNA binding,GO:0000979 RNA polymerase II core promoter sequence-specific DNA binding,GO:0000983 transcription factor activity, RNA polymerase II core promoter sequence-specific,GO:0003690 double-stranded DNA binding,GO:0003700 transcription factor activity, sequence-specific DNA binding,GO:0004871 signal transducer activ…	GO:0000790 nuclear chromatin,GO:0005634 nucleus,GO:0005654 nucleoplasm,GO:0005730 nucleolus,GO:0005737 cytoplasm,GO:0005829 cytosol,GO:0030424 axon,GO:0030425 dendrite,GO:0048471 perinuclear region of cytoplasm	182.825	427.134	453.629	176.507	2.3363	1.22422	*		0.3891	-1.36179		*	2.48122	1.31105	*		0.413236	-1.27496		*
	189.096	391.69	H200001259	H200001259	ENSG00000145919	NM_138369.2	91272	BOD1	biorientation of chromosomes in cell division 1	GO:0007067 mitotic nuclear division,GO:0051301 cell division	-	GO:0000777 condensed chromosome kinetochore,GO:0005737 cytoplasm,GO:0005815 microtubule organizing center	189.096	391.69	416.868	450.099	2.07139	1.0506	*		1.07972	0.110652			2.20454	1.14048	*		1.14912	0.200529
	199.65	418.464	H200016651	H200016651	ENSG00000088930	NM_012255.4	22803	XRN2	5'-3' exoribonuclease 2	GO:0000738 DNA catabolic process, exonucleolytic,GO:0006353 DNA-templated transcription, termination,GO:0006355 regulation of transcription, DNA-templated,GO:0006396 RNA processing,GO:0006397 mRNA processing,GO:0006401 RNA catabolic process,GO:0007283 spermatogenesis,GO:0016049 cell growth,GO:0016070 RNA metabolic process,GO:0090503 RNA phosphodiester bond hydrolysis, exonucleolytic	GO:0001147 transcription termination site sequence-specific DNA binding,GO:0004518 nuclease activity,GO:0004534 5'-3' exoribonuclease activity,GO:0005515 protein binding,GO:0008270 zinc ion binding,GO:0008409 5'-3' exonuclease activity,GO:0044822 poly(A) RNA binding	GO:0005634 nucleus,GO:0005730 nucleolus,GO:0016020 membrane,GO:0016235 aggresome	199.65	418.464	353.576	292.634	2.09598	1.06763	*		0.827642	-0.272921			1.77098	0.824545			0.699306	-0.516004
	191.527	409.568	H200005643	H200005643	ENSG00000176170	XM_011525439.1	8877	SPHK1	sphingosine kinase 1	GO:0001568 blood vessel development,GO:0001956 positive regulation of neurotransmitter secretion,GO:0003376 sphingosine-1-phosphate signaling pathway,GO:0006457 protein folding,GO:0006665 sphingolipid metabolic process,GO:0006670 sphingosine metabolic process,GO:0006954 inflammatory response,GO:0007165 signal transduction,GO:0007420 brain development,GO:0007565 female pregnancy,GO:0009267 cellula…	GO:0000287 magnesium ion binding,GO:0003677 DNA binding,GO:0005515 protein binding,GO:0005516 calmodulin binding,GO:0005524 ATP binding,GO:0008481 sphinganine kinase activity,GO:0017050 D-erythro-sphingosine kinase activity,GO:0038036 sphingosine-1-phosphate receptor activity,GO:0051721 protein phosphatase 2A binding	GO:0005634 nucleus,GO:0005737 cytoplasm,GO:0005829 cytosol,GO:0005886 plasma membrane,GO:0008021 synaptic vesicle,GO:0030424 axon	191.527	409.568	240.407	311.419	2.13843	1.09655	*		1.29538	0.373378			1.25521	0.327928			0.76036	-0.395245
	232.52	501.825	AHsV10002386	AHsV10002386	ENSG00000188157	NM_001305275.1	375790	AGRN	agrin	GO:0001523 retinoid metabolic process,GO:0005975 carbohydrate metabolic process,GO:0006024 glycosaminoglycan biosynthetic process,GO:0006027 glycosaminoglycan catabolic process,GO:0006766 vitamin metabolic process,GO:0006775 fat-soluble vitamin metabolic process,GO:0007009 plasma membrane organization,GO:0007165 signal transduction,GO:0007213 G-protein coupled acetylcholine receptor signaling pat…	GO:0002162 dystroglycan binding,GO:0005200 structural constituent of cytoskeleton,GO:0005509 calcium ion binding,GO:0005515 protein binding,GO:0030548 acetylcholine receptor regulator activity,GO:0033691 sialic acid binding,GO:0035374 chondroitin sulfate binding,GO:0043236 laminin binding,GO:0043395 heparan sulfate proteoglycan binding	GO:0005576 extracellular region,GO:0005605 basal lamina,GO:0005737 cytoplasm,GO:0005796 Golgi lumen,GO:0005886 plasma membrane,GO:0009986 cell surface,GO:0016021 integral component of membrane,GO:0030054 cell junction,GO:0031012 extracellular matrix,GO:0043202 lysosomal lumen,GO:0045202 synapse,GO:0070062 extracellular exosome	232.52	501.825	157.753	151.6	2.1582	1.10983	*		0.960997	-0.0573958			0.678448	-0.559689			0.302098	-1.72691		*
	237.381	506.883	H200016773	H200016773	ENSG00000164171	NR_073107.1	3673	ITGA2	integrin subunit alpha 2	GO:0001666 response to hypoxia,GO:0002687 positive regulation of leukocyte migration,GO:0006929 substrate-dependent cell migration,GO:0006971 hypotonic response,GO:0007155 cell adhesion,GO:0007160 cell-matrix adhesion,GO:0007229 integrin-mediated signaling pathway,GO:0007411 axon guidance,GO:0007565 female pregnancy,GO:0007596 blood coagulation,GO:0008283 cell proliferation,GO:0009887 organ morph…	GO:0001618 virus receptor activity,GO:0005178 integrin binding,GO:0005515 protein binding,GO:0005518 collagen binding,GO:0032403 protein complex binding,GO:0038064 collagen receptor activity,GO:0043236 laminin binding,GO:0046872 metal ion binding,GO:0046982 protein heterodimerization activity,GO:0098639 collagen binding involved in cell-matrix adhesion	GO:0005634 nucleus,GO:0005886 plasma membrane,GO:0005925 focal adhesion,GO:0008305 integrin complex,GO:0009897 external side of plasma membrane,GO:0009986 cell surface,GO:0034666 integrin alpha2-beta1 complex,GO:0043679 axon terminus,GO:0045178 basal part of cell,GO:0048471 perinuclear region of cytoplasm	237.381	506.883	17.0842	149.406	2.13532	1.09445	*		8.74529	3.12851	***		0.0719694	-3.79647		***	0.294754	-1.76242		*
	234.855	498.364	H300018584	H300018584	ENSG00000090863	NR_027265.1	2734	GLG1	golgi glycoprotein 1	GO:0007596 blood coagulation,GO:0010955 negative regulation of protein processing,GO:0030512 negative regulation of transforming growth factor beta receptor signaling pathway,GO:0032330 regulation of chondrocyte differentiation,GO:0050900 leukocyte migration,GO:0060349 bone morphogenesis	GO:0005102 receptor binding,GO:0017134 fibroblast growth factor binding	GO:0000139 Golgi membrane,GO:0005578 proteinaceous extracellular matrix,GO:0005794 Golgi apparatus,GO:0005886 plasma membrane,GO:0016020 membrane,GO:0016021 integral component of membrane,GO:0070062 extracellular exosome	234.855	498.364	327.896	237.91	2.12201	1.08543	*		0.725566	-0.462822			1.39616	0.481468			0.477382	-1.06678		*
	332.214	701.073	AHsV10003349	AHsV10003349	ENSG00000136068	NM_001457.3	2317	FLNB	filamin B	GO:0003334 keratinocyte development,GO:0003382 epithelial cell morphogenesis,GO:0007016 cytoskeletal anchoring at plasma membrane,GO:0007165 signal transduction,GO:0007519 skeletal muscle tissue development,GO:0019221 cytokine-mediated signaling pathway,GO:0030036 actin cytoskeleton organization	GO:0003779 actin binding,GO:0005515 protein binding,GO:0042802 identical protein binding,GO:0044822 poly(A) RNA binding	GO:0001725 stress fiber,GO:0005737 cytoplasm,GO:0005829 cytosol,GO:0005886 plasma membrane,GO:0005903 brush border,GO:0005925 focal adhesion,GO:0005938 cell cortex,GO:0015629 actin cytoskeleton,GO:0016021 integral component of membrane,GO:0030018 Z disc,GO:0070062 extracellular exosome	332.214	701.073	1065.1	272.28	2.1103	1.07745	*		0.255637	-1.96783		*	3.20608	1.68081	*		0.388376	-1.36448		*
	315.633	648.514	H300001325	H300001325	ENSG00000172590	XM_005267328.3	122704	MRPL52	mitochondrial ribosomal protein L52	GO:0006412 translation,GO:0006996 organelle organization,GO:0032543 mitochondrial translation,GO:0070124 mitochondrial translational initiation,GO:0070125 mitochondrial translational elongation,GO:0070126 mitochondrial translational termination	GO:0003735 structural constituent of ribosome	GO:0005743 mitochondrial inner membrane,GO:0005762 mitochondrial large ribosomal subunit	315.633	648.514	355.322	515.168	2.05465	1.03889	*		1.44986	0.535916			1.12574	0.17088			0.794382	-0.332096
	50.8833	187.963	opHsV0400004391	opHsV0400004391	ENSG00000176845	XM_011523562.1	284207	METRNL	meteorin, glial cell differentiation regulator-like	GO:0009409 response to cold,GO:0014850 response to muscle activity,GO:0045444 fat cell differentiation,GO:0050728 negative regulation of inflammatory response,GO:0050873 brown fat cell differentiation,GO:0090336 positive regulation of brown fat cell differentiation,GO:2000507 positive regulation of energy homeostasis	GO:0003674 molecular_function,GO:0005179 hormone activity	GO:0005615 extracellular space,GO:0070062 extracellular exosome	50.8833	187.963	438.063	158.831	3.69401	1.88519	*		0.362575	-1.46365		*	8.60917	3.10587	***		0.845009	-0.242962
	57.457	170.795	H300007931	H300007931	ENSG00000111231	XM_005253896.3	51184	GPN3	GPN-loop GTPase 3	GO:0008152 metabolic process	GO:0005515 protein binding,GO:0005525 GTP binding,GO:0016787 hydrolase activity	GO:0043234 protein complex	57.457	170.795	156.15	256.813	2.97258	1.57172	*		1.64466	0.717786			2.71768	1.44238	*		1.50363	0.588446
	64.5886	171.813	H200005008	H200005008	ENSG00000068079	XM_005257302.3	3430	IFI35	interferon induced protein 35	GO:0019221 cytokine-mediated signaling pathway,GO:0060337 type I interferon signaling pathway	GO:0005515 protein binding	GO:0005634 nucleus,GO:0005829 cytosol	64.5886	171.813	121.324	76.5245	2.66011	1.41148	*		0.630746	-0.664869			1.87841	0.909512			0.445396	-1.16684		*
	70.4145	169.84	H300018519	H300018519	ENSG00000185507	XM_005252909.2	3665	IRF7	interferon regulatory factor 7	GO:0000122 negative regulation of transcription from RNA polymerase II promoter,GO:0002224 toll-like receptor signaling pathway,GO:0002756 MyD88-independent toll-like receptor signaling pathway,GO:0002819 regulation of adaptive immune response,GO:0006366 transcription from RNA polymerase II promoter,GO:0006974 cellular response to DNA damage stimulus,GO:0009615 response to virus,GO:0016064 immuno…	GO:0000979 RNA polymerase II core promoter sequence-specific DNA binding,GO:0000982 transcription factor activity, RNA polymerase II core promoter proximal region sequence-specific binding,GO:0003677 DNA binding,GO:0005515 protein binding	GO:0005634 nucleus,GO:0005654 nucleoplasm,GO:0005737 cytoplasm,GO:0005829 cytosol,GO:0010008 endosome membrane	70.4145	169.84	63.1952	69.0431	2.41201	1.27024	*		1.09254	0.127682			0.897474	-0.156057			0.406518	-1.29861		*
	45.1922	152.318	H200013300	H200013300	ENSG00000132530	XM_005256708.1	54739	XAF1	XIAP associated factor 1	GO:0006915 apoptotic process,GO:0019221 cytokine-mediated signaling pathway,GO:0031333 negative regulation of protein complex assembly,GO:0035456 response to interferon-beta,GO:0060337 type I interferon signaling pathway	GO:0008270 zinc ion binding	GO:0005634 nucleus,GO:0005739 mitochondrion,GO:0005829 cytosol	45.1922	152.318	110.04	64.4568	3.37046	1.75295	*		0.585757	-0.771625			2.43494	1.28388	*		0.423171	-1.24069		*
	53.4689	173.341	H200000682	H200000682	ENSG00000145681	NM_001884.3	1404	HAPLN1	hyaluronan and proteoglycan link protein 1	GO:0001501 skeletal system development,GO:0007155 cell adhesion,GO:0007417 central nervous system development,GO:0030198 extracellular matrix organization,GO:0098779 mitophagy in response to mitochondrial depolarization	GO:0005540 hyaluronic acid binding	GO:0005576 extracellular region,GO:0005578 proteinaceous extracellular matrix,GO:0031012 extracellular matrix	53.4689	173.341	3826.88	180.402	3.2419	1.69684	*		0.0471408	-4.40688		***	71.572	6.16132	***		1.04074	0.0576049
	52.2948	156.734	AHsV10002359	AHsV10002359	ENSG00000107201	NM_014314.3	23586	DDX58	DEXD/H-box helicase 58	GO:0002230 positive regulation of defense response to virus by host,GO:0008152 metabolic process,GO:0009597 detection of virus,GO:0009615 response to virus,GO:0010628 positive regulation of gene expression,GO:0016032 viral process,GO:0030334 regulation of cell migration,GO:0032480 negative regulation of type I interferon production,GO:0032725 positive regulation of granulocyte macrophage colony-s…	GO:0003690 double-stranded DNA binding,GO:0003725 double-stranded RNA binding,GO:0003727 single-stranded RNA binding,GO:0004386 helicase activity,GO:0005515 protein binding,GO:0005524 ATP binding,GO:0008270 zinc ion binding,GO:0042802 identical protein binding	GO:0005737 cytoplasm,GO:0005829 cytosol,GO:0005923 bicellular tight junction,GO:0015629 actin cytoskeleton,GO:0032587 ruffle membrane	52.2948	156.734	70.8771	89.8584	2.99712	1.58358	*		1.26781	0.342334			1.35534	0.438653			0.573318	-0.802593
	16.8626	258.718	opHsV0400006060	opHsV0400006060	ENSG00000185745	NM_001548.4	3434	IFIT1	interferon induced protein with tetratricopeptide repeats 1	GO:0009615 response to virus,GO:0019060 intracellular transport of viral protein in host cell,GO:0019221 cytokine-mediated signaling pathway,GO:0032091 negative regulation of protein binding,GO:0045070 positive regulation of viral genome replication,GO:0045071 negative regulation of viral genome replication,GO:0050689 negative regulation of defense response to virus by host,GO:0051097 negative re…	GO:0003723 RNA binding,GO:0005515 protein binding	GO:0005737 cytoplasm,GO:0005829 cytosol,GO:0043657 host cell	16.8626	258.718	145.298	32.7227	15.3428	3.93949	***		0.22521	-2.15066		**	8.61662	3.10712	***		0.12648	-2.98302		**
	58.4586	120.131	AHsV10001457	AHsV10001457	ENSG00000135905	NM_001290263.1	55619	DOCK10	dedicator of cytokinesis 10	GO:0007264 small GTPase mediated signal transduction,GO:0030334 regulation of cell migration,GO:0043547 positive regulation of GTPase activity	GO:0003674 molecular_function,GO:0005089 Rho guanyl-nucleotide exchange factor activity,GO:0005515 protein binding,GO:0017048 Rho GTPase binding	GO:0005622 intracellular,GO:0016020 membrane,GO:0070062 extracellular exosome	58.4586	120.131	56.7769	85.6386	2.05498	1.03913	*		1.50834	0.592959			0.971231	-0.042113			0.712874	-0.48828
	65.0194	139.038	H200013958	H200013958	ENSG00000164251	NM_005242.4	2150	F2RL1	F2R like trypsin receptor 1	GO:0002286 T cell activation involved in immune response,GO:0002690 positive regulation of leukocyte chemotaxis,GO:0002741 positive regulation of cytokine secretion involved in immune response,GO:0003104 positive regulation of glomerular filtration,GO:0006954 inflammatory response,GO:0007186 G-protein coupled receptor signaling pathway,GO:0007204 positive regulation of cytosolic calcium ion conce…	GO:0001965 G-protein alpha-subunit binding,GO:0004872 receptor activity,GO:0004930 G-protein coupled receptor activity,GO:0005102 receptor binding,GO:0005515 protein binding,GO:0015057 thrombin receptor activity,GO:0031681 G-protein beta-subunit binding	GO:0005769 early endosome,GO:0005794 Golgi apparatus,GO:0005829 cytosol,GO:0005886 plasma membrane,GO:0005887 integral component of plasma membrane,GO:0031143 pseudopodium	65.0194	139.038	6.49683	2.45145	2.13841	1.09654	*		0.37733	-1.4061		*	0.0999214	-3.32306		***	0.0176315	-5.8257		***
	11.0138	118.441	H200006112	H200006112	ENSG00000137959	NM_006820.3	10964	IFI44L	interferon induced protein 44 like	GO:0006955 immune response,GO:0051607 defense response to virus	-	GO:0005654 nucleoplasm,GO:0005737 cytoplasm	11.0138	118.441	26.7837	16.9182	10.7538	3.42678	***		0.631659	-0.662781			2.43182	1.28204	*		0.142841	-2.80752		**
	8.38729	172.591	H300000889	H300000889	ENSG00000157601	NM_001144925.2	4599	MX1	MX dynamin like GTPase 1	GO:0006915 apoptotic process,GO:0006952 defense response,GO:0007165 signal transduction,GO:0008152 metabolic process,GO:0009615 response to virus,GO:0019221 cytokine-mediated signaling pathway,GO:0034340 response to type I interferon,GO:0045071 negative regulation of viral genome replication,GO:0045087 innate immune response,GO:0051607 defense response to virus,GO:0060337 type I interferon signal…	GO:0003924 GTPase activity,GO:0005515 protein binding,GO:0005525 GTP binding	GO:0005737 cytoplasm,GO:0005789 endoplasmic reticulum membrane,GO:0005829 cytosol,GO:0031965 nuclear membrane,GO:0048471 perinuclear region of cytoplasm	8.38729	172.591	11.9109	22.6967	20.5777	4.36301	***		1.90554	0.930202			1.42011	0.506004			0.131506	-2.9268		**
	24.734	128.825	H200006928	H200006928	ENSG00000137965	NM_006417.4	10561	IFI44	interferon induced protein 44	GO:0009615 response to virus	-	GO:0005737 cytoplasm	24.734	128.825	55.1463	176.535	5.20843	2.38085	**		3.2012	1.67861	*		2.22958	1.15677	*		1.37034	0.454537
	45.7541	123.875	H200002164	H200002164	ENSG00000059378	XM_011516491.1	64761	PARP12	poly(ADP-ribose) polymerase family member 12	GO:0008152 metabolic process	GO:0003950 NAD+ ADP-ribosyltransferase activity,GO:0044822 poly(A) RNA binding,GO:0046872 metal ion binding	GO:0005634 nucleus	45.7541	123.875	46.5805	45.4199	2.7074	1.43691	*		0.975084	-0.0364013			1.01806	0.025824			0.366661	-1.44748		*
	48.8601	126.938	CHsGV10001545	CHsGV10001545	ENSG00000101347	NM_015474.3	25939	SAMHD1	SAM domain and HD domain 1	GO:0006203 dGTP catabolic process,GO:0006955 immune response,GO:0019221 cytokine-mediated signaling pathway,GO:0045088 regulation of innate immune response,GO:0046061 dATP catabolic process,GO:0051289 protein homotetramerization,GO:0051607 defense response to virus,GO:0060337 type I interferon signaling pathway	GO:0003676 nucleic acid binding,GO:0003723 RNA binding,GO:0005515 protein binding,GO:0008270 zinc ion binding,GO:0008832 dGTPase activity,GO:0032567 dGTP binding	GO:0005622 intracellular,GO:0005634 nucleus,GO:0005654 nucleoplasm,GO:0005886 plasma membrane	48.8601	126.938	21.5677	38.9359	2.59799	1.3774	*		1.80529	0.852228			0.441418	-1.17978		*	0.306731	-1.70495		*
	3.6188	73.0604	H300010272	H300010272	ENSG00000212993	NM_001159542.1	5462	POU5F1B	POU class 5 homeobox 1B	GO:0006351 transcription, DNA-templated,GO:0006355 regulation of transcription, DNA-templated	GO:0003700 transcription factor activity, sequence-specific DNA binding,GO:0043565 sequence-specific DNA binding	GO:0005634 nucleus	3.6188	73.0604	4.37348	103.286	20.1891	4.33551	***		23.6163	4.56171	***		1.20854	0.27327			1.4137	0.499478
	1.07618	110.606	H300007744	H300007744	ENSG00000237872	NR_034180.1	645682	POU5F1P4	POU class 5 homeobox 1 pseudogene 4	-	-	-	1.07618	110.606		172.429	102.776	6.68337	***										1.55895	0.640574
	5.03729	91.7973	H200012133	H200012133	ENSG00000135114	NM_001261825.1	8638	OASL	2'-5'-oligoadenylate synthetase-like	GO:0008152 metabolic process,GO:0009615 response to virus,GO:0019221 cytokine-mediated signaling pathway,GO:0045071 negative regulation of viral genome replication,GO:0051607 defense response to virus,GO:0060333 interferon-gamma-mediated signaling pathway,GO:0060337 type I interferon signaling pathway	GO:0001730 2'-5'-oligoadenylate synthetase activity,GO:0003677 DNA binding,GO:0003725 double-stranded RNA binding,GO:0005524 ATP binding,GO:0044822 poly(A) RNA binding,GO:0046966 thyroid hormone receptor binding	GO:0005730 nucleolus,GO:0005737 cytoplasm,GO:0005829 cytosol,GO:0016020 membrane	5.03729	91.7973	2.56376	31.4397	18.2236	4.18773	***		12.2631	3.61625	***		0.508956	-0.974388			0.34249	-1.54587		*
	6.4329	108.71	H200000084	H200000084	ENSG00000118785	NM_001040060.1	6696	SPP1	secreted phosphoprotein 1	GO:0001649 osteoblast differentiation,GO:0006954 inflammatory response,GO:0007155 cell adhesion,GO:0007566 embryo implantation,GO:0010811 positive regulation of cell-substrate adhesion,GO:0022617 extracellular matrix disassembly,GO:0030198 extracellular matrix organization,GO:0030593 neutrophil chemotaxis,GO:0031214 biomineral tissue development,GO:0033280 response to vitamin D,GO:0045780 positiv…	GO:0005125 cytokine activity,GO:0005515 protein binding,GO:0050840 extracellular matrix binding	GO:0005576 extracellular region,GO:0005615 extracellular space,GO:0042995 cell projection,GO:0045177 apical part of cell,GO:0048471 perinuclear region of cytoplasm,GO:0070062 extracellular exosome	6.4329	108.71	15.2307	737.481	16.8991	4.07887	***		48.4207	5.59755	***		2.36763	1.24344	*		6.78392	2.76212	**
	11.8053	104.511	H300006789	H300006789	ENSG00000235602	NR_036440.1	642559	POU5F1P3	POU class 5 homeobox 1 pseudogene 3	-	-	-	11.8053	104.511	17.4419	171.56	8.85294	3.14616	***		9.83606	3.29808	***		1.47747	0.563127			1.64154	0.715051
	12.6739	107.001	H200012083	H200012083	ENSG00000130303	NM_004335.3	684	BST2	bone marrow stromal cell antigen 2	GO:0002737 negative regulation of plasmacytoid dendritic cell cytokine production,GO:0006959 humoral immune response,GO:0007267 cell-cell signaling,GO:0007275 multicellular organismal development,GO:0008283 cell proliferation,GO:0009615 response to virus,GO:0010951 negative regulation of endopeptidase activity,GO:0019221 cytokine-mediated signaling pathway,GO:0030308 negative regulation of cell g…	GO:0004871 signal transducer activity,GO:0005515 protein binding,GO:0008191 metalloendopeptidase inhibitor activity,GO:0042803 protein homodimerization activity,GO:0044822 poly(A) RNA binding	GO:0005737 cytoplasm,GO:0005770 late endosome,GO:0005771 multivesicular body,GO:0005794 Golgi apparatus,GO:0005886 plasma membrane,GO:0005887 integral component of plasma membrane,GO:0009986 cell surface,GO:0016020 membrane,GO:0016324 apical plasma membrane,GO:0031225 anchored component of membrane,GO:0045121 membrane raft,GO:0070062 extracellular exosome	12.6739	107.001	19.3205	15.4306	8.44261	3.07769	***		0.798665	-0.324338			1.52443	0.608274			0.14421	-2.79375		**
	45.8883	99.0166	H200012024	H200012024	ENSG00000213949	NM_181501.1	3672	ITGA1	integrin subunit alpha 1	GO:0000187 activation of MAPK activity,GO:0006936 muscle contraction,GO:0007160 cell-matrix adhesion,GO:0007229 integrin-mediated signaling pathway,GO:0007411 axon guidance,GO:0007596 blood coagulation,GO:0008285 negative regulation of cell proliferation,GO:0030198 extracellular matrix organization,GO:0030593 neutrophil chemotaxis,GO:0032516 positive regulation of phosphoprotein phosphatase activ…	GO:0005102 receptor binding,GO:0005515 protein binding,GO:0005518 collagen binding,GO:0019903 protein phosphatase binding,GO:0046872 metal ion binding,GO:0098639 collagen binding involved in cell-matrix adhesion	GO:0001669 acrosomal vesicle,GO:0005886 plasma membrane,GO:0005925 focal adhesion,GO:0008305 integrin complex,GO:0009897 external side of plasma membrane,GO:0009986 cell surface,GO:0016020 membrane,GO:0034665 integrin alpha1-beta1 complex,GO:0043005 neuron projection,GO:0043204 perikaryon,GO:0045121 membrane raft,GO:0045178 basal part of cell,GO:0070062 extracellular exosome	45.8883	99.0166	190.874	55.8392	2.15777	1.10954	*		0.292544	-1.77327		*	4.15954	2.05642	**		0.563938	-0.826392
	49.5962	108.431	H200005562	H200005562	ENSG00000111057	NM_000224.2	3875	KRT18	keratin 18, type I	GO:0007049 cell cycle,GO:0009653 anatomical structure morphogenesis,GO:0016032 viral process,GO:0033209 tumor necrosis factor-mediated signaling pathway,GO:0043000 Golgi to plasma membrane CFTR protein transport,GO:0043066 negative regulation of apoptotic process,GO:0045104 intermediate filament cytoskeleton organization,GO:0097191 extrinsic apoptotic signaling pathway,GO:0097284 hepatocyte apopt…	GO:0005198 structural molecule activity,GO:0005515 protein binding,GO:0044822 poly(A) RNA binding,GO:0097110 scaffold protein binding	GO:0005730 nucleolus,GO:0005737 cytoplasm,GO:0005815 microtubule organizing center,GO:0005882 intermediate filament,GO:0034451 centriolar satellite,GO:0045095 keratin filament,GO:0048471 perinuclear region of cytoplasm,GO:0070062 extracellular exosome,GO:0071944 cell periphery	49.5962	108.431	84.9922	263.62	2.18627	1.12847	*		3.1017	1.63306	*		1.71368	0.777101			2.43123	1.28169	*
	16.6708	106.372	opHsV0400006318	opHsV0400006318	ENSG00000089127	XR_944558.1	4938	OAS1	2'-5'-oligoadenylate synthetase 1	GO:0006006 glucose metabolic process,GO:0006164 purine nucleotide biosynthetic process,GO:0009615 response to virus,GO:0019221 cytokine-mediated signaling pathway,GO:0035457 cellular response to interferon-alpha,GO:0042593 glucose homeostasis,GO:0045071 negative regulation of viral genome replication,GO:0051259 protein oligomerization,GO:0051607 defense response to virus,GO:0060333 interferon-gam…	GO:0001730 2'-5'-oligoadenylate synthetase activity,GO:0003725 double-stranded RNA binding,GO:0005515 protein binding,GO:0005524 ATP binding,GO:0008270 zinc ion binding,GO:0046872 metal ion binding	GO:0005576 extracellular region,GO:0005634 nucleus,GO:0005737 cytoplasm,GO:0005739 mitochondrion,GO:0005783 endoplasmic reticulum,GO:0005829 cytosol	16.6708	106.372	18.1674	16.3948	6.38073	2.67372	**		0.90243	-0.148113			1.08977	0.124026			0.154127	-2.69781		**
	38.1438	104.565	H200013521	H200013521	ENSG00000107201	NM_014314.3	23586	DDX58	DEXD/H-box helicase 58	GO:0002230 positive regulation of defense response to virus by host,GO:0008152 metabolic process,GO:0009597 detection of virus,GO:0009615 response to virus,GO:0010628 positive regulation of gene expression,GO:0016032 viral process,GO:0030334 regulation of cell migration,GO:0032480 negative regulation of type I interferon production,GO:0032725 positive regulation of granulocyte macrophage colony-s…	GO:0003690 double-stranded DNA binding,GO:0003725 double-stranded RNA binding,GO:0003727 single-stranded RNA binding,GO:0004386 helicase activity,GO:0005515 protein binding,GO:0005524 ATP binding,GO:0008270 zinc ion binding,GO:0042802 identical protein binding	GO:0005737 cytoplasm,GO:0005829 cytosol,GO:0005923 bicellular tight junction,GO:0015629 actin cytoskeleton,GO:0032587 ruffle membrane	38.1438	104.565	40.6978	63.4206	2.74134	1.45488	*		1.55833	0.640001			1.06696	0.093502			0.606518	-0.721377
	38.3244	95.0911	CHsGV10000741	CHsGV10000741	ENSG00000106785	XM_011519244.1	9830	TRIM14	tripartite motif containing 14	GO:0032897 negative regulation of viral transcription,GO:0045087 innate immune response,GO:0051091 positive regulation of sequence-specific DNA binding transcription factor activity,GO:0051092 positive regulation of NF-kappaB transcription factor activity	GO:0003674 molecular_function,GO:0008270 zinc ion binding	GO:0005622 intracellular,GO:0005737 cytoplasm	38.3244	95.0911	24.3113	68.7362	2.48122	1.31105	*		2.82734	1.49945	*		0.634354	-0.656639			0.722845	-0.468241
	41.6331	100.566	opHsV0400000033	opHsV0400000033	ENSG00000184979	NM_017414.3	11274	USP18	ubiquitin specific peptidase 18	GO:0006511 ubiquitin-dependent protein catabolic process,GO:0016579 protein deubiquitination,GO:0019221 cytokine-mediated signaling pathway,GO:0060337 type I interferon signaling pathway,GO:0060338 regulation of type I interferon-mediated signaling pathway	GO:0004843 thiol-dependent ubiquitin-specific protease activity,GO:0005515 protein binding,GO:0008234 cysteine-type peptidase activity	GO:0005634 nucleus,GO:0005829 cytosol	41.6331	100.566	18.6708	35.6765	2.41552	1.27234	*		1.91081	0.934188			0.448462	-1.15694		*	0.354758	-1.49509		*
	43.1119	100.877	CHsGV10002529	CHsGV10002529	ENSG00000170558	NM_001308176.1	1000	CDH2	cadherin 2	GO:0007155 cell adhesion,GO:0007156 homophilic cell adhesion via plasma membrane adhesion molecules,GO:0007157 heterophilic cell-cell adhesion via plasma membrane cell adhesion molecules,GO:0010001 glial cell differentiation,GO:0016339 calcium-dependent cell-cell adhesion via plasma membrane cell adhesion molecules,GO:0016477 cell migration,GO:0021987 cerebral cortex development,GO:0031641 regula…	GO:0005509 calcium ion binding,GO:0005515 protein binding,GO:0008013 beta-catenin binding,GO:0019901 protein kinase binding,GO:0019903 protein phosphatase binding,GO:0032403 protein complex binding,GO:0045294 alpha-catenin binding,GO:0045295 gamma-catenin binding,GO:0050998 nitric-oxide synthase binding	GO:0005737 cytoplasm,GO:0005886 plasma membrane,GO:0005911 cell-cell junction,GO:0005913 cell-cell adherens junction,GO:0005916 fascia adherens,GO:0005925 focal adhesion,GO:0014704 intercalated disc,GO:0016021 integral component of membrane,GO:0016323 basolateral plasma membrane,GO:0016324 apical plasma membrane,GO:0016342 catenin complex,GO:0030027 lamellipodium,GO:0030864 cortical actin cytoske…	43.1119	100.877	183.256	111.695	2.33989	1.22644	*		0.609504	-0.714292			4.2507	2.0877	**		1.10724	0.146971
	7.70323	66.0098	CHsGV10000863	CHsGV10000863	ENSG00000182566	NM_001244856.1	339390	CLEC4G	C-type lectin domain family 4 member G	GO:0002710 negative regulation of T cell mediated immunity,GO:0042130 negative regulation of T cell proliferation,GO:0046718 viral entry into host cell	GO:0001618 virus receptor activity,GO:0005515 protein binding,GO:0030247 polysaccharide binding	GO:0005886 plasma membrane,GO:0016021 integral component of membrane	7.70323	66.0098	5.51368	7.25423	8.56911	3.09915	***		1.31568	0.395805			0.715763	-0.482447			0.109896	-3.18579		***
	25.5316	85.8857	H300001380	H300001380	ENSG00000163131	NM_001199739.1	1520	CTSS	cathepsin S	GO:0002224 toll-like receptor signaling pathway,GO:0002250 adaptive immune response,GO:0002474 antigen processing and presentation of peptide antigen via MHC class I,GO:0002480 antigen processing and presentation of exogenous peptide antigen via MHC class I, TAP-independent,GO:0006508 proteolysis,GO:0006955 immune response,GO:0010447 response to acidic pH,GO:0016485 protein processing,GO:0019882 …	GO:0001968 fibronectin binding,GO:0004197 cysteine-type endopeptidase activity,GO:0005518 collagen binding,GO:0043236 laminin binding,GO:0043394 proteoglycan binding	GO:0005576 extracellular region,GO:0005615 extracellular space,GO:0005764 lysosome,GO:0016020 membrane,GO:0036021 endolysosome lumen,GO:0043202 lysosomal lumen,GO:0043231 intracellular membrane-bounded organelle	25.5316	85.8857	21.6391	22.6713	3.3639	1.75014	*		1.0477	0.0672262			0.847541	-0.238645			0.26397	-1.92155		*
	20.1598	79.6306	H300000210	H300000210	ENSG00000119922	NM_001547.4	3433	IFIT2	interferon induced protein with tetratricopeptide repeats 2	GO:0008637 apoptotic mitochondrial changes,GO:0009615 response to virus,GO:0019221 cytokine-mediated signaling pathway,GO:0032091 negative regulation of protein binding,GO:0035457 cellular response to interferon-alpha,GO:0043065 positive regulation of apoptotic process,GO:0051607 defense response to virus,GO:0060337 type I interferon signaling pathway	GO:0003723 RNA binding,GO:0005515 protein binding,GO:0044822 poly(A) RNA binding	GO:0005737 cytoplasm,GO:0005783 endoplasmic reticulum,GO:0005829 cytosol	20.1598	79.6306	46.3983	30.0239	3.94997	1.98184	*		0.647091	-0.627959			2.30153	1.20259	*		0.37704	-1.40721		*
	21.4444	83.1731	opHsV0400006319	opHsV0400006319	ENSG00000111335	XM_011538415.1	4939	OAS2	2'-5'-oligoadenylate synthetase 2	GO:0006139 nucleobase-containing compound metabolic process,GO:0006164 purine nucleotide biosynthetic process,GO:0006401 RNA catabolic process,GO:0006486 protein glycosylation,GO:0009615 response to virus,GO:0018377 protein myristoylation,GO:0019221 cytokine-mediated signaling pathway,GO:0051607 defense response to virus,GO:0060333 interferon-gamma-mediated signaling pathway,GO:0060337 type I int…	GO:0001730 2'-5'-oligoadenylate synthetase activity,GO:0003725 double-stranded RNA binding,GO:0005515 protein binding,GO:0005524 ATP binding,GO:0008270 zinc ion binding,GO:0046872 metal ion binding	GO:0005634 nucleus,GO:0005737 cytoplasm,GO:0005739 mitochondrion,GO:0005783 endoplasmic reticulum,GO:0005829 cytosol,GO:0016020 membrane,GO:0043231 intracellular membrane-bounded organelle,GO:0048471 perinuclear region of cytoplasm	21.4444	83.1731	5.17867	12.925	3.87855	1.95552	*		2.49582	1.31951	*		0.241494	-2.04994		**	0.155399	-2.68595		**
	21.4435	73.1882	opHsV0400004769	opHsV0400004769	ENSG00000137628	NM_017631.5	55601	DDX60	DEXD/H-box helicase 60	GO:0008152 metabolic process,GO:0009615 response to virus,GO:0045087 innate immune response,GO:0051607 defense response to virus,GO:1900245 positive regulation of MDA-5 signaling pathway,GO:1900246 positive regulation of RIG-I signaling pathway	GO:0003690 double-stranded DNA binding,GO:0003725 double-stranded RNA binding,GO:0003727 single-stranded RNA binding,GO:0004386 helicase activity,GO:0005515 protein binding,GO:0005524 ATP binding	GO:0005737 cytoplasm,GO:0045111 intermediate filament cytoskeleton	21.4435	73.1882	21.0407	29.9345	3.41307	1.77107	*		1.4227	0.508626			0.981214	-0.02736			0.409007	-1.2898		*
	3.73874	44.6825	AHsV10003101	AHsV10003101	ENSG00000183486	NM_002463.1	4600	MX2	MX dynamin like GTPase 2	GO:0006952 defense response,GO:0008152 metabolic process,GO:0009615 response to virus,GO:0015031 protein transport,GO:0019221 cytokine-mediated signaling pathway,GO:0035455 response to interferon-alpha,GO:0046822 regulation of nucleocytoplasmic transport,GO:0051028 mRNA transport,GO:0051607 defense response to virus,GO:0051726 regulation of cell cycle,GO:0060337 type I interferon signaling pathway	GO:0003924 GTPase activity,GO:0005515 protein binding,GO:0005525 GTP binding	GO:0005634 nucleus,GO:0005643 nuclear pore,GO:0005737 cytoplasm,GO:0005829 cytosol	3.73874	44.6825	8.33416	13.3765	11.9512	3.57909	***		1.60502	0.682587			2.22914	1.15648	*		0.299367	-1.74001		*
	9.32135	56.7415	AHsV10003316	AHsV10003316	ENSG00000111331	XM_005253889.2	4940	OAS3	2'-5'-oligoadenylate synthetase 3	GO:0006139 nucleobase-containing compound metabolic process,GO:0009615 response to virus,GO:0019221 cytokine-mediated signaling pathway,GO:0045071 negative regulation of viral genome replication,GO:0051607 defense response to virus,GO:0060333 interferon-gamma-mediated signaling pathway,GO:0060337 type I interferon signaling pathway,GO:0060700 regulation of ribonuclease activity	GO:0001730 2'-5'-oligoadenylate synthetase activity,GO:0003725 double-stranded RNA binding,GO:0005515 protein binding,GO:0005524 ATP binding,GO:0046872 metal ion binding	GO:0005615 extracellular space,GO:0005654 nucleoplasm,GO:0005737 cytoplasm,GO:0005829 cytosol,GO:0005886 plasma membrane,GO:0043231 intracellular membrane-bounded organelle	9.32135	56.7415	40.6132	77.4539	6.08726	2.60579	**		1.90711	0.931389			4.35701	2.12334	**		1.36503	0.448934
	35.3527	80.3142	H200008923	H200008923	ENSG00000171310	NM_001173982.1	50515	CHST11	carbohydrate (chondroitin 4) sulfotransferase 11	GO:0002063 chondrocyte development,GO:0005975 carbohydrate metabolic process,GO:0007585 respiratory gaseous exchange,GO:0009791 post-embryonic development,GO:0016051 carbohydrate biosynthetic process,GO:0030203 glycosaminoglycan metabolic process,GO:0030204 chondroitin sulfate metabolic process,GO:0030206 chondroitin sulfate biosynthetic process,GO:0030512 negative regulation of transforming grow…	GO:0001537 N-acetylgalactosamine 4-O-sulfotransferase activity,GO:0047756 chondroitin 4-sulfotransferase activity,GO:0050659 N-acetylgalactosamine 4-sulfate 6-O-sulfotransferase activity	GO:0000139 Golgi membrane,GO:0016020 membrane,GO:0016021 integral component of membrane	35.3527	80.3142	15.1134	19.0216	2.2718	1.18383	*		1.25859	0.331805			0.427504	-1.22599		*	0.236839	-2.07802		**
	33.127	75.2411	H200006151	H200006151	ENSG00000134871	NM_001846.2	1284	COL4A2	collagen type IV alpha 2	GO:0001525 angiogenesis,GO:0006351 transcription, DNA-templated,GO:0006898 receptor-mediated endocytosis,GO:0007411 axon guidance,GO:0016525 negative regulation of angiogenesis,GO:0022617 extracellular matrix disassembly,GO:0030198 extracellular matrix organization,GO:0030574 collagen catabolic process,GO:0035987 endodermal cell differentiation,GO:0071560 cellular response to transforming growth …	GO:0005201 extracellular matrix structural constituent,GO:0005515 protein binding	GO:0005576 extracellular region,GO:0005587 collagen type IV trimer,GO:0005788 endoplasmic reticulum lumen,GO:0031012 extracellular matrix,GO:0043231 intracellular membrane-bounded organelle,GO:0070062 extracellular exosome	33.127	75.2411	140.381	109.947	2.27129	1.18351	*		0.783201	-0.352546			4.23767	2.08327	**		1.46126	0.547213
	2.96127	35.9926	H300021245	H300021245	ENSG00000168530	NM_079420.2	4632	MYL1	myosin light chain 1	GO:0006936 muscle contraction,GO:0030049 muscle filament sliding,GO:0060048 cardiac muscle contraction	GO:0005509 calcium ion binding,GO:0008307 structural constituent of muscle	GO:0005829 cytosol,GO:0005859 muscle myosin complex,GO:0030016 myofibril,GO:0030017 sarcomere	2.96127	35.9926	3.81719	2.60003	12.1544	3.60341	***		0.681136	-0.553985			1.28904	0.366295			0.072238	-3.7911		***
	39.8785	86.3903	H300000884	H300000884	ENSG00000205413	NM_017654.3	54809	SAMD9	sterile alpha motif domain containing 9	-	GO:0005515 protein binding	GO:0005737 cytoplasm,GO:0043231 intracellular membrane-bounded organelle	39.8785	86.3903	49.7981	31.2101	2.16634	1.11526	*		0.626732	-0.674081			1.24875	0.32048			0.361268	-1.46886		*
	36.9786	75.7804	H200004537	H200004537	ENSG00000178105	NM_004398.3	1662	DDX10	DEAD-box helicase 10	GO:0010501 RNA secondary structure unwinding	GO:0003724 RNA helicase activity,GO:0004004 ATP-dependent RNA helicase activity,GO:0005524 ATP binding,GO:0044822 poly(A) RNA binding	-	36.9786	75.7804	62.1637	92.1289	2.0493	1.03513	*		1.48204	0.567581			1.68107	0.749383			1.21574	0.281829
	1.25481	22.7184	opHsV0400006574	opHsV0400006574	ENSG00000174429	NM_139166.4	137735	ABRA	actin binding Rho activating protein	GO:0000060 protein import into nucleus, translocation,GO:0006351 transcription, DNA-templated,GO:0035025 positive regulation of Rho protein signal transduction,GO:0045944 positive regulation of transcription from RNA polymerase II promoter,GO:0051091 positive regulation of sequence-specific DNA binding transcription factor activity	GO:0003779 actin binding	GO:0005886 plasma membrane,GO:0015629 actin cytoskeleton,GO:0030017 sarcomere	1.25481	22.7184		0.911978	18.105	4.17832	***										0.0401426	-4.63872		***
	4.75354	43.8376	H200003668	H200003668	ENSG00000138646	NM_016323.3	51191	HERC5	HECT and RLD domain containing E3 ubiquitin protein ligase 5	GO:0000079 regulation of cyclin-dependent protein serine/threonine kinase activity,GO:0019221 cytokine-mediated signaling pathway,GO:0032020 ISG15-protein conjugation,GO:0032480 negative regulation of type I interferon production,GO:0042787 protein ubiquitination involved in ubiquitin-dependent protein catabolic process,GO:0045087 innate immune response,GO:0050688 regulation of defense response t…	GO:0004842 ubiquitin-protein transferase activity,GO:0005515 protein binding,GO:0016874 ligase activity,GO:0042296 ISG15 transferase activity,GO:0044822 poly(A) RNA binding	GO:0005829 cytosol,GO:0048471 perinuclear region of cytoplasm	4.75354	43.8376	11.9939	20.4393	9.22209	3.20509	***		1.70414	0.769041			2.52316	1.33523	*		0.466251	-1.10082		*
	3.73958	32.3128	CHsGV10003085	CHsGV10003085	ENSG00000134326	NR_046236.1	129607	CMPK2	cytidine/uridine monophosphate kinase 2	GO:0006165 nucleoside diphosphate phosphorylation,GO:0006227 dUDP biosynthetic process,GO:0006233 dTDP biosynthetic process,GO:0006235 dTTP biosynthetic process,GO:0009142 nucleoside triphosphate biosynthetic process,GO:0071222 cellular response to lipopolysaccharide	GO:0004127 cytidylate kinase activity,GO:0004550 nucleoside diphosphate kinase activity,GO:0004798 thymidylate kinase activity,GO:0005524 ATP binding,GO:0033862 UMP kinase activity	GO:0005654 nucleoplasm,GO:0005739 mitochondrion	3.73958	32.3128	1.43917	4.82795	8.64075	3.11116	***		3.35467	1.74617	*		0.384848	-1.37764		*	0.149413	-2.74262		**
	6.20616	43.7126	H300005033	H300005033	ENSG00000172377	NM_001005211.1	219954	OR9I1	olfactory receptor family 9 subfamily I member 1	GO:0007186 G-protein coupled receptor signaling pathway,GO:0050911 detection of chemical stimulus involved in sensory perception of smell	GO:0004930 G-protein coupled receptor activity,GO:0004984 olfactory receptor activity,GO:0005549 odorant binding	GO:0005886 plasma membrane,GO:0016021 integral component of membrane	6.20616	43.7126	10.046	13.4424	7.04342	2.81628	**		1.33809	0.420173			1.61871	0.694843			0.307517	-1.70126		*
	23.3295	60.6251	H300019724	H300019724	ENSG00000216490	NM_006332.4	10437	IFI30	interferon, gamma-inducible protein 30	GO:0019221 cytokine-mediated signaling pathway,GO:0019886 antigen processing and presentation of exogenous peptide antigen via MHC class II,GO:0042590 antigen processing and presentation of exogenous peptide antigen via MHC class I,GO:0048147 negative regulation of fibroblast proliferation,GO:0050821 protein stabilization,GO:0055114 oxidation-reduction process,GO:0060333 interferon-gamma-mediated…	GO:0005515 protein binding,GO:0016667 oxidoreductase activity, acting on a sulfur group of donors	GO:0005576 extracellular region,GO:0005737 cytoplasm,GO:0005764 lysosome,GO:0005886 plasma membrane,GO:0030054 cell junction,GO:0043202 lysosomal lumen,GO:0043231 intracellular membrane-bounded organelle	23.3295	60.6251	144.857	55.3316	2.59865	1.37776	*		0.381975	-1.38845		*	6.20917	2.6344	**		0.912685	-0.131812
	26.4315	64.5668	AHsV10001263	AHsV10001263	ENSG00000119922	NM_001547.4	3433	IFIT2	interferon induced protein with tetratricopeptide repeats 2	GO:0008637 apoptotic mitochondrial changes,GO:0009615 response to virus,GO:0019221 cytokine-mediated signaling pathway,GO:0032091 negative regulation of protein binding,GO:0035457 cellular response to interferon-alpha,GO:0043065 positive regulation of apoptotic process,GO:0051607 defense response to virus,GO:0060337 type I interferon signaling pathway	GO:0003723 RNA binding,GO:0005515 protein binding,GO:0044822 poly(A) RNA binding	GO:0005737 cytoplasm,GO:0005783 endoplasmic reticulum,GO:0005829 cytosol	26.4315	64.5668	43.8714	37.7909	2.44279	1.28853	*		0.861401	-0.215243			1.65981	0.731021			0.585299	-0.772754
	27.7773	56.5911	opHsV0400004916	opHsV0400004916	ENSG00000136068	NM_001457.3	2317	FLNB	filamin B	GO:0003334 keratinocyte development,GO:0003382 epithelial cell morphogenesis,GO:0007016 cytoskeletal anchoring at plasma membrane,GO:0007165 signal transduction,GO:0007519 skeletal muscle tissue development,GO:0019221 cytokine-mediated signaling pathway,GO:0030036 actin cytoskeleton organization	GO:0003779 actin binding,GO:0005515 protein binding,GO:0042802 identical protein binding,GO:0044822 poly(A) RNA binding	GO:0001725 stress fiber,GO:0005737 cytoplasm,GO:0005829 cytosol,GO:0005886 plasma membrane,GO:0005903 brush border,GO:0005925 focal adhesion,GO:0005938 cell cortex,GO:0015629 actin cytoskeleton,GO:0016021 integral component of membrane,GO:0030018 Z disc,GO:0070062 extracellular exosome	27.7773	56.5911	70.5296	29.2966	2.03731	1.02667	*		0.41538	-1.2675		*	2.53911	1.34432	*		0.517688	-0.949845
	26.2537	59.5515	AHsV10001326	AHsV10001326	ENSG00000173193	NM_017554.2	54625	PARP14	poly(ADP-ribose) polymerase family member 14	GO:0006351 transcription, DNA-templated,GO:0006355 regulation of transcription, DNA-templated	GO:0003950 NAD+ ADP-ribosyltransferase activity	GO:0005634 nucleus,GO:0005737 cytoplasm,GO:0016020 membrane	26.2537	59.5515	27.5972	18.2896	2.26831	1.18162	*		0.662734	-0.593498			1.05117	0.0720016			0.307123	-1.70311		*
	5.51703	34.9907	opHsV0400004682	opHsV0400004682	ENSG00000169174	NM_174936.3	255738	PCSK9	proprotein convertase subtilisin/kexin type 9	GO:0001822 kidney development,GO:0001889 liver development,GO:0001920 negative regulation of receptor recycling,GO:0002092 positive regulation of receptor internalization,GO:0006641 triglyceride metabolic process,GO:0006644 phospholipid metabolic process,GO:0006915 apoptotic process,GO:0007041 lysosomal transport,GO:0008203 cholesterol metabolic process,GO:0009267 cellular response to starvation,…	GO:0004252 serine-type endopeptidase activity,GO:0005515 protein binding,GO:0019871 sodium channel inhibitor activity,GO:0030169 low-density lipoprotein particle binding,GO:0030547 receptor inhibitor activity,GO:0034185 apolipoprotein binding,GO:0034189 very-low-density lipoprotein particle binding,GO:0034190 apolipoprotein receptor binding,GO:0043621 protein self-association,GO:0044822 poly(A) R…	GO:0005615 extracellular space,GO:0005737 cytoplasm,GO:0005764 lysosome,GO:0005769 early endosome,GO:0005770 late endosome,GO:0005783 endoplasmic reticulum,GO:0005791 rough endoplasmic reticulum,GO:0005794 Golgi apparatus,GO:0005886 plasma membrane,GO:0009986 cell surface,GO:0030134 ER to Golgi transport vesicle,GO:0031232 extrinsic component of external side of plasma membrane,GO:0048471 perinuc…	5.51703	34.9907	8.12983	19.2289	6.34231	2.66501	**		2.36522	1.24198	*		1.47359	0.559333			0.549542	-0.863699
	1.11641	14.7826	H200016800	H200016800	-	NM_014070.2	29113	C6orf15	chromosome 6 open reading frame 15	GO:0008150 biological_process,GO:0030198 extracellular matrix organization	GO:0001968 fibronectin binding,GO:0003674 molecular_function,GO:0005540 hyaluronic acid binding,GO:0008201 heparin binding,GO:0043236 laminin binding,GO:0070052 collagen V binding	GO:0005575 cellular_component,GO:0005614 interstitial matrix	1.11641	14.7826		170.731	13.2411	3.72696	***										11.5494	3.52975	***
	30.0616	67.2959	AHsV10001649	AHsV10001649	ENSG00000165029	XM_011518342.1	19	ABCA1	ATP binding cassette subfamily A member 1	GO:0002790 peptide secretion,GO:0006497 protein lipidation,GO:0006911 phagocytosis, engulfment,GO:0007040 lysosome organization,GO:0007186 G-protein coupled receptor signaling pathway,GO:0007584 response to nutrient,GO:0008203 cholesterol metabolic process,GO:0010745 negative regulation of macrophage derived foam cell differentiation,GO:0010875 positive regulation of cholesterol efflux,GO:0010887…	GO:0005102 receptor binding,GO:0005515 protein binding,GO:0005524 ATP binding,GO:0005543 phospholipid binding,GO:0005548 phospholipid transporter activity,GO:0008509 anion transmembrane transporter activity,GO:0015485 cholesterol binding,GO:0017127 cholesterol transporter activity,GO:0019905 syntaxin binding,GO:0031267 small GTPase binding,GO:0034185 apolipoprotein binding,GO:0034186 apolipoprote…	GO:0005794 Golgi apparatus,GO:0005886 plasma membrane,GO:0005887 integral component of plasma membrane,GO:0009897 external side of plasma membrane,GO:0030139 endocytic vesicle,GO:0034364 high-density lipoprotein particle,GO:0045121 membrane raft,GO:0045335 phagocytic vesicle,GO:0048471 perinuclear region of cytoplasm	30.0616	67.2959	24.1206	32.0223	2.2386	1.1626	*		1.32759	0.40881			0.802371	-0.317658			0.475843	-1.07144		*
	1.19442	13.8064	AHsV10002281	AHsV10002281	ENSG00000237110	NM_175057.3	134860	TAAR9	trace amine associated receptor 9 (gene/pseudogene)	GO:0007186 G-protein coupled receptor signaling pathway	GO:0001594 trace-amine receptor activity,GO:0004930 G-protein coupled receptor activity	GO:0005886 plasma membrane,GO:0016021 integral component of membrane	1.19442	13.8064			11.559	3.53095	***
	1.23551	11.6589	AHsV10000163	AHsV10000163	ENSG00000164049	NM_001159929.1	285231	FBXW12	F-box and WD repeat domain containing 12	-	-	-	1.23551	11.6589	1.54899	1.95417	9.43657	3.23826	***		1.26158	0.335229			1.25373	0.326223			0.167611	-2.57681		**
	2.8405	19.9939	AHsV10003403	AHsV10003403	ENSG00000235994	NM_001129895.2	100128124	HGC6.3	uncharacterized LOC100128124	-	-	-	2.8405	19.9939	2.5799	1.60358	7.03887	2.81534	**		0.621569	-0.686013			0.908255	-0.13883			0.0802037	-3.64019		***
	5.26487	26.5937	CHsGV10002610	CHsGV10002610	ENSG00000138642	NM_017912.3	55008	HERC6	HECT and RLD domain containing E3 ubiquitin protein ligase family member 6	GO:0002244 hematopoietic progenitor cell differentiation,GO:0042787 protein ubiquitination involved in ubiquitin-dependent protein catabolic process	GO:0004842 ubiquitin-protein transferase activity,GO:0016874 ligase activity	GO:0005634 nucleus,GO:0005737 cytoplasm,GO:0005829 cytosol	5.26487	26.5937	4.58721	10.4537	5.05115	2.33661	**		2.27887	1.18832	*		0.871286	-0.198782			0.393088	-1.34708		*
	14.0362	43.1012	H200009565	H200009565	ENSG00000115267	NM_022168.3	64135	IFIH1	interferon induced, with helicase C domain 1	GO:0009597 detection of virus,GO:0009615 response to virus,GO:0016032 viral process,GO:0016925 protein sumoylation,GO:0032480 negative regulation of type I interferon production,GO:0032727 positive regulation of interferon-alpha production,GO:0032728 positive regulation of interferon-beta production,GO:0034344 regulation of type III interferon production,GO:0039528 cytoplasmic pattern recognition…	GO:0003677 DNA binding,GO:0003725 double-stranded RNA binding,GO:0003727 single-stranded RNA binding,GO:0004386 helicase activity,GO:0005515 protein binding,GO:0005524 ATP binding,GO:0008270 zinc ion binding,GO:0043021 ribonucleoprotein complex binding	GO:0005634 nucleus,GO:0005829 cytosol	14.0362	43.1012	21.8169	20.5476	3.07072	1.61858	*		0.941818	-0.0864799			1.55433	0.636295			0.476728	-1.06876		*
	22.164	49.1792	H200004467	H200004467	ENSG00000100558	XM_011536645.1	26499	PLEK2	pleckstrin 2	GO:0030036 actin cytoskeleton organization,GO:0035556 intracellular signal transduction	-	GO:0005737 cytoplasm,GO:0005856 cytoskeleton,GO:0031258 lamellipodium membrane	22.164	49.1792	21.7145	88.1593	2.21888	1.14983	*		4.05992	2.02145	**		0.979723	-0.0295549			1.79261	0.842064
	20.7578	45.7472	CHsGV10003383	CHsGV10003383	ENSG00000173599	XM_005274239.2	78999	LRFN4	leucine rich repeat and fibronectin type III domain containing 4	GO:0007409 axonogenesis	GO:0005515 protein binding	GO:0009986 cell surface,GO:0016021 integral component of membrane	20.7578	45.7472	19.3738	27.9557	2.20386	1.14003	*		1.44297	0.529038			0.933325	-0.0995478			0.611091	-0.710541
	19.4561	55.5693	AHsV10000812	AHsV10000812	ENSG00000133321	NM_004585.4	5920	RARRES3	retinoic acid receptor responder (tazarotene induced) 3	GO:0006644 phospholipid metabolic process,GO:0008285 negative regulation of cell proliferation,GO:0016042 lipid catabolic process	GO:0004623 phospholipase A2 activity,GO:0005515 protein binding	GO:0016021 integral component of membrane	19.4561	55.5693	49.4751	17.065	2.85614	1.51406	*		0.34492	-1.53567		*	2.54291	1.34648	*		0.307094	-1.70325		*
	22.1631	46.7389	H300012651	H300012651	ENSG00000162775	XM_011541968.1	64783	RBM15	RNA binding motif protein 15	GO:0000398 mRNA splicing, via spliceosome,GO:0001569 patterning of blood vessels,GO:0007221 positive regulation of transcription of Notch receptor target,GO:0016032 viral process,GO:0045638 negative regulation of myeloid cell differentiation,GO:0045892 negative regulation of transcription, DNA-templated,GO:0048536 spleen development,GO:0060412 ventricular septum morphogenesis,GO:0060674 placenta …	GO:0000166 nucleotide binding,GO:0003676 nucleic acid binding,GO:0005515 protein binding,GO:0044822 poly(A) RNA binding	GO:0005654 nucleoplasm,GO:0016607 nuclear speck,GO:0031965 nuclear membrane	22.1631	46.7389	31.9965	37.5276	2.10886	1.07646	*		1.17287	0.230037			1.44368	0.529754			0.802921	-0.316671
	21.9705	46.3956	H300018970	H300018970	ENSG00000080546	NM_001199934.1	27244	SESN1	sestrin 1	GO:0006367 transcription initiation from RNA polymerase II promoter,GO:0006974 cellular response to DNA damage stimulus,GO:0007050 cell cycle arrest,GO:0008285 negative regulation of cell proliferation,GO:0010467 gene expression,GO:0051896 regulation of protein kinase B signaling,GO:1901031 regulation of response to reactive oxygen species	-	GO:0005634 nucleus,GO:0005829 cytosol	21.9705	46.3956	103.633	76.1925	2.11172	1.07842	*		0.735213	-0.443766			4.71692	2.23785	**		1.64224	0.715662
	1.40101	10.9241	H200015731	H200015731	-	NM_001278736.1	6352	CCL5	C-C motif chemokine ligand 5	GO:0000165 MAPK cascade,GO:0002407 dendritic cell chemotaxis,GO:0002544 chronic inflammatory response,GO:0002548 monocyte chemotaxis,GO:0002676 regulation of chronic inflammatory response,GO:0006816 calcium ion transport,GO:0006874 cellular calcium ion homeostasis,GO:0006887 exocytosis,GO:0006935 chemotaxis,GO:0006954 inflammatory response,GO:0007159 leukocyte cell-cell adhesion,GO:0007186 G-prot…	GO:0004435 phosphatidylinositol phospholipase C activity,GO:0004672 protein kinase activity,GO:0005515 protein binding,GO:0008009 chemokine activity,GO:0008201 heparin binding,GO:0016004 phospholipase activator activity,GO:0030298 receptor signaling protein tyrosine kinase activator activity,GO:0031726 CCR1 chemokine receptor binding,GO:0031729 CCR4 chemokine receptor binding,GO:0031730 CCR5 chem…	GO:0005576 extracellular region,GO:0005615 extracellular space,GO:0005737 cytoplasm	1.40101	10.9241	1.02981	1.69646	7.79731	2.96298	**		1.64735	0.720145			0.735049	-0.444088			0.155295	-2.68692		**
	1.48071	11.2979	H300006447	H300006447	-	XR_933617.1	101927536	LOC101927536	uncharacterized LOC101927536	-	-	-	1.48071	11.2979		50.8533	7.63005	2.93169	**										4.50114	2.17029	**
	10.6241	30.5419	H300020923	H300020923	ENSG00000164161	NM_022475.2	64399	HHIP	hedgehog interacting protein	GO:0005975 carbohydrate metabolic process,GO:0007224 smoothened signaling pathway,GO:0007405 neuroblast proliferation,GO:0009953 dorsal/ventral pattern formation,GO:0009968 negative regulation of signal transduction,GO:0040036 regulation of fibroblast growth factor receptor signaling pathway,GO:0045879 negative regulation of smoothened signaling pathway,GO:0048705 skeletal system morphogenesis,GO…	GO:0005515 protein binding,GO:0008270 zinc ion binding,GO:0016901 oxidoreductase activity, acting on the CH-OH group of donors, quinone or similar compound as acceptor,GO:0048038 quinone binding,GO:0097108 hedgehog family protein binding	GO:0005576 extracellular region,GO:0005737 cytoplasm,GO:0005887 integral component of plasma membrane,GO:0009986 cell surface,GO:0060170 ciliary membrane	10.6241	30.5419	4.28229	10.7416	2.87477	1.52345	*		2.50838	1.32676	*		0.403072	-1.31089		*	0.351701	-1.50758		*
	15.5729	36.1777	CHsGV10000517	CHsGV10000517	ENSG00000151012	NM_014331.3	23657	SLC7A11	solute carrier family 7 member 11	GO:0006811 ion transport,GO:0006865 amino acid transport,GO:0006979 response to oxidative stress,GO:0007420 brain development,GO:0007596 blood coagulation,GO:0009636 response to toxic substance,GO:0035094 response to nicotine,GO:0050900 leukocyte migration,GO:0055085 transmembrane transport,GO:0070306 lens fiber cell differentiation,GO:0070527 platelet aggregation,GO:0089711 L-glutamate transmemb…	GO:0005515 protein binding,GO:0015327 cystine:glutamate antiporter activity	GO:0005791 rough endoplasmic reticulum,GO:0005856 cytoskeleton,GO:0005886 plasma membrane,GO:0009986 cell surface,GO:0016021 integral component of membrane	15.5729	36.1777	57.0237	29.3626	2.32311	1.21606	*		0.514919	-0.957582			3.66172	1.87252	*		0.811622	-0.30112
	26.4919	56.139	H300018684	H300018684	ENSG00000012174	NM_015884.3	51360	MBTPS2	membrane bound transcription factor peptidase, site 2	GO:0008203 cholesterol metabolic process,GO:0030968 endoplasmic reticulum unfolded protein response,GO:0031293 membrane protein intracellular domain proteolysis,GO:0034976 response to endoplasmic reticulum stress,GO:0036500 ATF6-mediated unfolded protein response,GO:0044267 cellular protein metabolic process,GO:0044281 small molecule metabolic process,GO:0051091 positive regulation of sequence-sp…	GO:0004222 metalloendopeptidase activity,GO:0046872 metal ion binding	GO:0000139 Golgi membrane,GO:0005737 cytoplasm,GO:0016021 integral component of membrane	26.4919	56.139	50.2875	65.5974	2.1191	1.08345	*		1.30445	0.383438			1.89822	0.924649			1.16848	0.224634
	27.6118	56.2075	H200017958	H200017958	ENSG00000154447	NM_020870.3	57630	SH3RF1	SH3 domain containing ring finger 1	GO:0016567 protein ubiquitination,GO:0043066 negative regulation of apoptotic process,GO:0043154 negative regulation of cysteine-type endopeptidase activity involved in apoptotic process,GO:0046328 regulation of JNK cascade,GO:2001237 negative regulation of extrinsic apoptotic signaling pathway	GO:0005515 protein binding,GO:0008270 zinc ion binding,GO:0016874 ligase activity	GO:0005794 Golgi apparatus,GO:0005829 cytosol,GO:0030027 lamellipodium,GO:0048471 perinuclear region of cytoplasm	27.6118	56.2075	119.628	61.1505	2.03563	1.02548	*		0.511172	-0.968118			4.33249	2.1152	**		1.08794	0.121602
	1.68645	8.16811	AHsV10000331	AHsV10000331	ENSG00000176994	NM_144775.2	140775	SMCR8	Smith-Magenis syndrome chromosome region, candidate 8	-	-	GO:0005654 nucleoplasm	1.68645	8.16811	1.57701	2.82624	4.84338	2.27601	**		1.79215	0.841693			0.935105	-0.0967996			0.346009	-1.53112		*
	4.93751	16.6745	AHsV10002880	AHsV10002880	ENSG00000197079	XM_011524794.1	3886	KRT35	keratin 35, type I	GO:0009653 anatomical structure morphogenesis	GO:0005198 structural molecule activity	GO:0005615 extracellular space,GO:0005882 intermediate filament,GO:0070062 extracellular exosome	4.93751	16.6745	2.36369	3.73926	3.3771	1.75579	*		1.58196	0.661714			0.47872	-1.06275		*	0.22425	-2.15682		**
	5.36381	14.6954	H200012979	H200012979	ENSG00000107864	XM_011539520.1	22849	CPEB3	cytoplasmic polyadenylation element binding protein 3	GO:0000122 negative regulation of transcription from RNA polymerase II promoter,GO:0006412 translation,GO:0007616 long-term memory,GO:0017148 negative regulation of translation,GO:0045727 positive regulation of translation,GO:0048167 regulation of synaptic plasticity,GO:0060213 positive regulation of nuclear-transcribed mRNA poly(A) tail shortening,GO:0060998 regulation of dendritic spine develop…	GO:0000166 nucleotide binding,GO:0000900 translation repressor activity, nucleic acid binding,GO:0003723 RNA binding,GO:0003730 mRNA 3'-UTR binding,GO:0005515 protein binding,GO:0008135 translation factor activity, RNA binding,GO:0035613 RNA stem-loop binding,GO:0035925 mRNA 3'-UTR AU-rich region binding,GO:0043022 ribosome binding,GO:0044822 poly(A) RNA binding	GO:0005634 nucleus,GO:0005737 cytoplasm,GO:0030014 CCR4-NOT complex,GO:0030425 dendrite,GO:0043005 neuron projection,GO:0045202 synapse,GO:0097440 apical dendrite,GO:1990124 messenger ribonucleoprotein complex	5.36381	14.6954	20.5628	8.85079	2.73973	1.45403	*		0.430428	-1.21616		*	3.83361	1.9387	*		0.602284	-0.731484
	3.512	11.982	H200005693	H200005693	ENSG00000134765	NM_024421.2	1823	DSC1	desmocollin 1	GO:0007156 homophilic cell adhesion via plasma membrane adhesion molecules	GO:0005509 calcium ion binding	GO:0005886 plasma membrane,GO:0005921 gap junction,GO:0016020 membrane,GO:0016021 integral component of membrane,GO:0030057 desmosome,GO:0070062 extracellular exosome	3.512	11.982	8.4691	4.19608	3.41173	1.7705	*		0.495458	-1.01317		*	2.41147	1.26992	*		0.350199	-1.51375		*
	10.8956	25.035	H200014737	H200014737	ENSG00000073756	NM_000963.3	5743	PTGS2	prostaglandin-endoperoxide synthase 2	GO:0001516 prostaglandin biosynthetic process,GO:0001525 angiogenesis,GO:0006693 prostaglandin metabolic process,GO:0006766 vitamin metabolic process,GO:0006767 water-soluble vitamin metabolic process,GO:0006769 nicotinamide metabolic process,GO:0006928 movement of cell or subcellular component,GO:0006954 inflammatory response,GO:0006979 response to oxidative stress,GO:0007566 embryo implantation…	GO:0004601 peroxidase activity,GO:0004666 prostaglandin-endoperoxide synthase activity,GO:0005515 protein binding,GO:0008289 lipid binding,GO:0019899 enzyme binding,GO:0020037 heme binding,GO:0042803 protein homodimerization activity,GO:0046872 metal ion binding,GO:0050473 arachidonate 15-lipoxygenase activity	GO:0005634 nucleus,GO:0005737 cytoplasm,GO:0005783 endoplasmic reticulum,GO:0005788 endoplasmic reticulum lumen,GO:0005789 endoplasmic reticulum membrane,GO:0005901 caveola,GO:0043005 neuron projection,GO:0043234 protein complex	10.8956	25.035	140.374	21.5878	2.29772	1.2002	*		0.153788	-2.70099		**	12.8836	3.68746	***		0.862307	-0.213727
	10.3387	22.6817	CHsGV10000684	CHsGV10000684	ENSG00000166851	NM_005030.5	5347	PLK1	polo like kinase 1	GO:0000070 mitotic sister chromatid segregation,GO:0000086 G2/M transition of mitotic cell cycle,GO:0000122 negative regulation of transcription from RNA polymerase II promoter,GO:0000278 mitotic cell cycle,GO:0000281 mitotic cytokinesis,GO:0000910 cytokinesis,GO:0001578 microtubule bundle formation,GO:0006468 protein phosphorylation,GO:0006996 organelle organization,GO:0007067 mitotic nuclear di…	GO:0004672 protein kinase activity,GO:0004674 protein serine/threonine kinase activity,GO:0005515 protein binding,GO:0005524 ATP binding,GO:0008017 microtubule binding,GO:0010997 anaphase-promoting complex binding,GO:0016301 kinase activity,GO:0019901 protein kinase binding	GO:0000776 kinetochore,GO:0000785 chromatin,GO:0000795 synaptonemal complex,GO:0000922 spindle pole,GO:0000942 condensed nuclear chromosome outer kinetochore,GO:0005634 nucleus,GO:0005654 nucleoplasm,GO:0005730 nucleolus,GO:0005737 cytoplasm,GO:0005813 centrosome,GO:0005819 spindle,GO:0005829 cytosol,GO:0005876 spindle microtubule,GO:0015630 microtubule cytoskeleton,GO:0030496 midbody,GO:0051233 …	10.3387	22.6817	6.52154	37.1702	2.19386	1.13347	*		5.69961	2.51086	**		0.63079	-0.664769			1.63878	0.71262
	1.32665	6.53466	H200008521	H200008521	ENSG00000164266	NM_003122.4	6690	SPINK1	serine peptidase inhibitor, Kazal type 1	GO:0010751 negative regulation of nitric oxide mediated signal transduction,GO:0050732 negative regulation of peptidyl-tyrosine phosphorylation,GO:0060046 regulation of acrosome reaction,GO:0090281 negative regulation of calcium ion import,GO:1900004 negative regulation of serine-type endopeptidase activity,GO:2001256 regulation of store-operated calcium entry	GO:0004866 endopeptidase inhibitor activity,GO:0004867 serine-type endopeptidase inhibitor activity,GO:0005515 protein binding	GO:0001669 acrosomal vesicle,GO:0005615 extracellular space,GO:0070062 extracellular exosome	1.32665	6.53466	2.82175	3.74871	4.9257	2.30033	**		1.3285	0.409802			2.12698	1.08881	*		0.573665	-0.801719
	7.67528	19.6556	H200001067	H200001067	ENSG00000185862	XM_005257946.2	2124	EVI2B	ecotropic viral integration site 2B	-	-	GO:0005887 integral component of plasma membrane	7.67528	19.6556	11.3291	9.62607	2.5609	1.35665	*		0.84968	-0.235008			1.47605	0.561737			0.489736	-1.02992		*
	8.10692	19.5009	AHsV10001411	AHsV10001411	ENSG00000221963	NM_030641.3	80830	APOL6	apolipoprotein L6	GO:0006869 lipid transport,GO:0042157 lipoprotein metabolic process	GO:0008289 lipid binding	GO:0005576 extracellular region,GO:0005737 cytoplasm	8.10692	19.5009	23.1315	8.15717	2.40547	1.26632	*		0.352644	-1.50371		*	2.8533	1.51263	*		0.418296	-1.2574		*
	8.60343	20.1985	DHsGV10000361	DHsGV10000361	-	NG_012199.1	3795	KHK	ketohexokinase	GO:0005975 carbohydrate metabolic process,GO:0006000 fructose metabolic process,GO:0009744 response to sucrose,GO:0009749 response to glucose,GO:0009750 response to fructose,GO:0010043 response to zinc ion,GO:0032868 response to insulin,GO:0044281 small molecule metabolic process,GO:0046835 carbohydrate phosphorylation,GO:0061624 fructose catabolic process to hydroxyacetone phosphate and glyceral…	GO:0004454 ketohexokinase activity,GO:0005515 protein binding,GO:0005524 ATP binding	GO:0005634 nucleus,GO:0005737 cytoplasm,GO:0005829 cytosol,GO:0070062 extracellular exosome	8.60343	20.1985	8.97752	9.65959	2.34773	1.23126	*		1.07598	0.105646			1.04348	0.0614042			0.478233	-1.06421		*
	2.58469	10.6662	CHsGV10002682	CHsGV10002682	ENSG00000196344	NM_000673.4	131	ADH7	alcohol dehydrogenase 7 (class IV), mu or sigma polypeptide	GO:0001523 retinoid metabolic process,GO:0006068 ethanol catabolic process,GO:0006069 ethanol oxidation,GO:0006805 xenobiotic metabolic process,GO:0009617 response to bacterium,GO:0010430 fatty acid omega-oxidation,GO:0042572 retinol metabolic process,GO:0042573 retinoic acid metabolic process,GO:0044281 small molecule metabolic process,GO:0045471 response to ethanol,GO:0055114 oxidation-reductio…	GO:0004022 alcohol dehydrogenase (NAD) activity,GO:0004024 alcohol dehydrogenase activity, zinc-dependent,GO:0004031 aldehyde oxidase activity,GO:0004745 retinol dehydrogenase activity,GO:0008270 zinc ion binding,GO:0019841 retinol binding,GO:0035276 ethanol binding,GO:0048019 receptor antagonist activity	GO:0005576 extracellular region,GO:0005829 cytosol	2.58469	10.6662	3.38715	5.40248	4.12669	2.04499	**		1.59499	0.67355			1.31046	0.390078			0.506503	-0.981358
	2.58216	8.93921	opHsV0400005722	opHsV0400005722	ENSG00000154928	NM_004441.4	2047	EPHB1	EPH receptor B1	GO:0001525 angiogenesis,GO:0001771 immunological synapse formation,GO:0007411 axon guidance,GO:0018108 peptidyl-tyrosine phosphorylation,GO:0021952 central nervous system projection neuron axonogenesis,GO:0022008 neurogenesis,GO:0030010 establishment of cell polarity,GO:0031290 retinal ganglion cell axon guidance,GO:0031589 cell-substrate adhesion,GO:0046328 regulation of JNK cascade,GO:0046777 p…	GO:0005005 transmembrane-ephrin receptor activity,GO:0005515 protein binding,GO:0005524 ATP binding	GO:0005576 extracellular region,GO:0005829 cytosol,GO:0005886 plasma membrane,GO:0005887 integral component of plasma membrane,GO:0030425 dendrite,GO:0031901 early endosome membrane,GO:0070062 extracellular exosome	2.58216	8.93921	2.1544	3.8281	3.46191	1.79157	*		1.77688	0.829346			0.834339	-0.261295			0.428237	-1.22352		*
	15.3479	30.8125	H200019493	H200019493	ENSG00000205420	NM_005554.3	3853	KRT6A	keratin 6A, type II	GO:0045104 intermediate filament cytoskeleton organization	GO:0005198 structural molecule activity,GO:0005515 protein binding	GO:0005882 intermediate filament,GO:0045095 keratin filament,GO:0070062 extracellular exosome	15.3479	30.8125	16.0907	87.6671	2.0076	1.00547	*		5.44832	2.44581	**		1.0484	0.0681846			2.84518	1.50852	*
	14.9923	30.9821	CHsGV10001803	CHsGV10001803	ENSG00000081041	NM_002089.3	2920	CXCL2	C-X-C motif chemokine ligand 2	GO:0002237 response to molecule of bacterial origin,GO:0006935 chemotaxis,GO:0006954 inflammatory response,GO:0006955 immune response,GO:0007186 G-protein coupled receptor signaling pathway,GO:0032496 response to lipopolysaccharide,GO:0042127 regulation of cell proliferation,GO:0060326 cell chemotaxis,GO:0070098 chemokine-mediated signaling pathway,GO:0090023 positive regulation of neutrophil che…	GO:0005515 protein binding,GO:0008009 chemokine activity,GO:0045236 CXCR chemokine receptor binding	GO:0005576 extracellular region,GO:0005615 extracellular space	14.9923	30.9821	8.585	5.81092	2.06653	1.04721	*		0.676869	-0.563052			0.572627	-0.804332			0.187557	-2.4146		**
	15.2173	33.2077	AHsV10001169	AHsV10001169	ENSG00000165661	NM_181701.3	169714	QSOX2	quiescin sulfhydryl oxidase 2	GO:0006457 protein folding,GO:0045454 cell redox homeostasis,GO:0055114 oxidation-reduction process	GO:0003756 protein disulfide isomerase activity,GO:0016971 flavin-linked sulfhydryl oxidase activity	GO:0005615 extracellular space,GO:0005886 plasma membrane,GO:0030173 integral component of Golgi membrane,GO:0031965 nuclear membrane	15.2173	33.2077	42.1756	45.5841	2.18222	1.1258	*		1.08082	0.112123			2.77155	1.47069	*		1.3727	0.457016
	11.2939	31.9738	H300007781	H300007781	-	NM_004585.4	5920	RARRES3	retinoic acid receptor responder (tazarotene induced) 3	GO:0006644 phospholipid metabolic process,GO:0008285 negative regulation of cell proliferation,GO:0016042 lipid catabolic process	GO:0004623 phospholipase A2 activity,GO:0005515 protein binding	GO:0016021 integral component of membrane	11.2939	31.9738	26.551	6.73541	2.83106	1.50134	*		0.253678	-1.97893		*	2.35091	1.23322	*		0.210654	-2.24705		**
	14.0493	34.4595	opHsV0400006086	opHsV0400006086	ENSG00000183486	NM_002463.1	4600	MX2	MX dynamin like GTPase 2	GO:0006952 defense response,GO:0008152 metabolic process,GO:0009615 response to virus,GO:0015031 protein transport,GO:0019221 cytokine-mediated signaling pathway,GO:0035455 response to interferon-alpha,GO:0046822 regulation of nucleocytoplasmic transport,GO:0051028 mRNA transport,GO:0051607 defense response to virus,GO:0051726 regulation of cell cycle,GO:0060337 type I interferon signaling pathway	GO:0003924 GTPase activity,GO:0005515 protein binding,GO:0005525 GTP binding	GO:0005634 nucleus,GO:0005643 nuclear pore,GO:0005737 cytoplasm,GO:0005829 cytosol	14.0493	34.4595	16.0809	16.2783	2.45275	1.2944	*		1.01228	0.0176094			1.1446	0.194842			0.472391	-1.08195		*
	13.918	30.2414	CHsGV10003727	CHsGV10003727	ENSG00000110660	XM_005271598.2	54733	SLC35F2	solute carrier family 35 member F2	GO:0006810 transport,GO:0008150 biological_process	GO:0003674 molecular_function	GO:0005575 cellular_component,GO:0016021 integral component of membrane	13.918	30.2414	6.04568	30.8832	2.17284	1.11958	*		5.1083	2.35284	**		0.43438	-1.20297		*	1.02122	0.0302941
	1.14885	7.79868	H300018965	H300018965	ENSG00000111907	NM_001318907.1	7164	TPD52L1	tumor protein D52-like 1	GO:0000086 G2/M transition of mitotic cell cycle,GO:0043406 positive regulation of MAP kinase activity,GO:0046330 positive regulation of JNK cascade,GO:2001235 positive regulation of apoptotic signaling pathway	GO:0005515 protein binding,GO:0042802 identical protein binding,GO:0042803 protein homodimerization activity,GO:0046982 protein heterodimerization activity	GO:0005737 cytoplasm,GO:0048471 perinuclear region of cytoplasm	1.14885	7.79868	37.3434	26.2979	6.78823	2.76303	**		0.704218	-0.505906			32.5049	5.02259	***		3.37209	1.75364	*
	18.2232	37.3745	H200016080	H200016080	ENSG00000179097	NM_000866.3	3355	HTR1F	5-hydroxytryptamine receptor 1F	GO:0007187 G-protein coupled receptor signaling pathway, coupled to cyclic nucleotide second messenger,GO:0007193 adenylate cyclase-inhibiting G-protein coupled receptor signaling pathway,GO:0007210 serotonin receptor signaling pathway,GO:0007268 synaptic transmission	GO:0004993 G-protein coupled serotonin receptor activity,GO:0051378 serotonin binding	GO:0005886 plasma membrane,GO:0005887 integral component of plasma membrane	18.2232	37.3745	8.4938	24.7778	2.05093	1.03628	*		2.91716	1.54457	*		0.466098	-1.10129		*	0.662961	-0.593004
	20.7404	41.7789	AHsV10000833	AHsV10000833	ENSG00000110090	XM_005273763.1	1374	CPT1A	carnitine palmitoyltransferase 1A	GO:0001676 long-chain fatty acid metabolic process,GO:0006006 glucose metabolic process,GO:0006635 fatty acid beta-oxidation,GO:0006641 triglyceride metabolic process,GO:0006853 carnitine shuttle,GO:0007623 circadian rhythm,GO:0009437 carnitine metabolic process,GO:0014070 response to organic cyclic compound,GO:0030855 epithelial cell differentiation,GO:0032000 positive regulation of fatty acid b…	GO:0004095 carnitine O-palmitoyltransferase activity,GO:0042802 identical protein binding,GO:1990698 palmitoleoyltransferase activity	GO:0005739 mitochondrion,GO:0005741 mitochondrial outer membrane,GO:0005743 mitochondrial inner membrane,GO:0016020 membrane,GO:0031307 integral component of mitochondrial outer membrane	20.7404	41.7789	33.6647	63.8278	2.01437	1.01033	*		1.89599	0.922948			1.62314	0.698792			1.52775	0.61141
	1.95876	7.00704	H300011978	H300011978	ENSG00000197614	NR_123733.1	8076	MFAP5	microfibrillar associated protein 5	GO:0030198 extracellular matrix organization,GO:0043206 extracellular fibril organization,GO:0060216 definitive hemopoiesis	GO:0005201 extracellular matrix structural constituent	GO:0001527 microfibril,GO:0005576 extracellular region	1.95876	7.00704	1504.55	152.463	3.57728	1.83887	*		0.101334	-3.3028		***	768.115	9.58518	***		21.7585	4.44351	***
	1.79157	6.15939	H200010349	H200010349	ENSG00000101336	NM_001172133.1	3055	HCK	HCK proto-oncogene, Src family tyrosine kinase	GO:0002522 leukocyte migration involved in immune response,GO:0002758 innate immune response-activating signal transduction,GO:0006468 protein phosphorylation,GO:0006954 inflammatory response,GO:0007155 cell adhesion,GO:0007169 transmembrane receptor protein tyrosine kinase signaling pathway,GO:0007229 integrin-mediated signaling pathway,GO:0007498 mesoderm development,GO:0008284 positive regulat…	GO:0004713 protein tyrosine kinase activity,GO:0004715 non-membrane spanning protein tyrosine kinase activity,GO:0005102 receptor binding,GO:0005515 protein binding,GO:0005524 ATP binding	GO:0005634 nucleus,GO:0005764 lysosome,GO:0005794 Golgi apparatus,GO:0005829 cytosol,GO:0005884 actin filament,GO:0005901 caveola,GO:0005925 focal adhesion,GO:0030133 transport vesicle,GO:0031234 extrinsic component of cytoplasmic side of plasma membrane,GO:0042995 cell projection	1.79157	6.15939	3.37887	11.617	3.43799	1.78157	*		3.43811	1.78162	*		1.88599	0.915322			1.88606	0.915373
	1.8047	6.08711	H200014178	H200014178	ENSG00000213160	NM_001199290.1	100526832	PHOSPHO2-KLHL23	PHOSPHO2-KLHL23 readthrough	GO:0016567 protein ubiquitination	GO:0004842 ubiquitin-protein transferase activity,GO:0005515 protein binding	GO:0031463 Cul3-RING ubiquitin ligase complex	1.8047	6.08711	1.73221	1.91183	3.37293	1.754	*		1.10369	0.142336			0.959836	-0.0591395			0.314078	-1.67081		*
	2.04372	6.66702	H200000229	H200000229	ENSG00000111537	NM_000619.2	3458	IFNG	interferon, gamma	GO:0000060 protein import into nucleus, translocation,GO:0000122 negative regulation of transcription from RNA polymerase II promoter,GO:0001781 neutrophil apoptotic process,GO:0002026 regulation of the force of heart contraction,GO:0002250 adaptive immune response,GO:0002302 CD8-positive, alpha-beta T cell differentiation involved in immune response,GO:0006915 apoptotic process,GO:0006928 moveme…	GO:0005125 cytokine activity,GO:0005133 interferon-gamma receptor binding	GO:0005576 extracellular region,GO:0005615 extracellular space,GO:0005622 intracellular,GO:0009897 external side of plasma membrane	2.04372	6.66702	3.10983	3.20304	3.26219	1.70584	*		1.02997	0.0426061			1.52165	0.605637			0.480431	-1.0576		*
	1.98671	6.42587	AHsV10000771	AHsV10000771	ENSG00000111863	NM_032744.3	84830	ADTRP	androgen dependent TFPI regulating protein	-	-	GO:0005886 plasma membrane,GO:0016021 integral component of membrane	1.98671	6.42587	7.19385	2.70173	3.23443	1.69351	*		0.37556	-1.41288		*	3.62099	1.85638	*		0.420445	-1.25001		*
	1.08931	4.41714	H300018666	H300018666	ENSG00000101311	NM_017671.4	55612	FERMT1	fermitin family member 1	GO:0007155 cell adhesion,GO:0043616 keratinocyte proliferation,GO:0051546 keratinocyte migration,GO:0090162 establishment of epithelial cell polarity	-	GO:0005829 cytosol,GO:0005925 focal adhesion,GO:0030054 cell junction,GO:0031941 filamentous actin,GO:0032587 ruffle membrane	1.08931	4.41714		10.9359	4.055	2.0197	**										2.47579	1.30789	*
	9.1279	21.8756	H200009239	H200009239	ENSG00000163874	XM_006710925.2	80149	ZC3H12A	zinc finger CCCH-type containing 12A	GO:0000294 nuclear-transcribed mRNA catabolic process, endonucleolytic cleavage-dependent decay,GO:0001525 angiogenesis,GO:0001933 negative regulation of protein phosphorylation,GO:0002230 positive regulation of defense response to virus by host,GO:0006915 apoptotic process,GO:0010468 regulation of gene expression,GO:0010508 positive regulation of autophagy,GO:0010595 positive regulation of endot…	GO:0003677 DNA binding,GO:0003682 chromatin binding,GO:0003723 RNA binding,GO:0003729 mRNA binding,GO:0003730 mRNA 3'-UTR binding,GO:0004521 endoribonuclease activity,GO:0004532 exoribonuclease activity,GO:0004540 ribonuclease activity,GO:0005515 protein binding,GO:0035198 miRNA binding,GO:0035613 RNA stem-loop binding,GO:0035925 mRNA 3'-UTR AU-rich region binding,GO:0043022 ribosome binding,GO:0…	GO:0000932 cytoplasmic mRNA processing body,GO:0005634 nucleus,GO:0005654 nucleoplasm,GO:0005737 cytoplasm,GO:0005791 rough endoplasmic reticulum,GO:0005856 cytoskeleton,GO:0005886 plasma membrane,GO:0042406 extrinsic component of endoplasmic reticulum membrane	9.1279	21.8756	7.04319	11.3524	2.39656	1.26097	*		1.61183	0.6887			0.771612	-0.374053			0.518955	-0.946319
	1.26879	5.42506	opHsV0400001413	opHsV0400001413	ENSG00000206579	NM_052898.1	114786	XKR4	XK related 4	-	-	GO:0016020 membrane,GO:0016021 integral component of membrane	1.26879	5.42506	6.80672	2.41655	4.27578	2.09619	**		0.355024	-1.49401		*	5.36473	2.42351	**		0.445441	-1.16669		*
	2.78179	8.54313	H300000708	H300000708	ENSG00000130600	NM_001293171.2	103344718	HOTS	H19 opposite tumor suppressor	-	-	-	2.78179	8.54313	3.62611	34.2938	3.07109	1.61875	*		9.45747	3.24145	***		1.30351	0.382406			4.01419	2.00511	**
	2.74851	7.88591	H200012517	H200012517	ENSG00000168062	XM_011544750.1	116071	BATF2	basic leucine zipper ATF-like transcription factor 2	GO:0006351 transcription, DNA-templated,GO:0006357 regulation of transcription from RNA polymerase II promoter,GO:0042832 defense response to protozoan,GO:0043011 myeloid dendritic cell differentiation	GO:0000978 RNA polymerase II core promoter proximal region sequence-specific DNA binding,GO:0000982 transcription factor activity, RNA polymerase II core promoter proximal region sequence-specific binding,GO:0005515 protein binding	GO:0005634 nucleus	2.74851	7.88591	2.67399	4.04889	2.86916	1.52063	*		1.51418	0.598533			0.972887	-0.0396557			0.513434	-0.96175
	2.73538	7.21802	H200020417	H200020417	ENSG00000167941	NM_025237.2	50964	SOST	sclerostin	GO:0001503 ossification,GO:0009612 response to mechanical stimulus,GO:0016055 Wnt signaling pathway,GO:0030279 negative regulation of ossification,GO:0030514 negative regulation of BMP signaling pathway,GO:0031333 negative regulation of protein complex assembly,GO:0045893 positive regulation of transcription, DNA-templated,GO:0071374 cellular response to parathyroid hormone stimulus,GO:0090090 ne…	GO:0005515 protein binding,GO:0008134 transcription factor binding,GO:0008201 heparin binding	GO:0005576 extracellular region,GO:0005578 proteinaceous extracellular matrix,GO:0005615 extracellular space,GO:0005794 Golgi apparatus,GO:0031012 extracellular matrix	2.73538	7.21802	8.41501	9.89034	2.63876	1.39986	*		1.17532	0.233055			3.07636	1.62122	*		1.37023	0.454418
	4.52933	11.3435	AHsV10002958	AHsV10002958	ENSG00000167034	NR_046072.1	4824	NKX3-1	NK3 homeobox 1	GO:0001656 metanephros development,GO:0001756 somitogenesis,GO:0001934 positive regulation of protein phosphorylation,GO:0006351 transcription, DNA-templated,GO:0006355 regulation of transcription, DNA-templated,GO:0006919 activation of cysteine-type endopeptidase activity involved in apoptotic process,GO:0007275 multicellular organismal development,GO:0007431 salivary gland development,GO:000750…	GO:0000976 transcription regulatory region sequence-specific DNA binding,GO:0000983 transcription factor activity, RNA polymerase II core promoter sequence-specific,GO:0001047 core promoter binding,GO:0003700 transcription factor activity, sequence-specific DNA binding,GO:0004882 androgen receptor activity,GO:0005515 protein binding,GO:0008134 transcription factor binding,GO:0008656 cysteine-type…	GO:0005622 intracellular,GO:0005634 nucleus	4.52933	11.3435	37.8627	15.1124	2.50445	1.32449	*		0.399137	-1.32504		*	8.35943	3.0634	***		1.33225	0.413866
	5.46002	12.835	DHsGV10003742	DHsGV10003742	-	NM_001002029.3	721	C4B	complement component 4B (Chido blood group)	GO:0006954 inflammatory response,GO:0006956 complement activation,GO:0006958 complement activation, classical pathway,GO:0008228 opsonization,GO:0010951 negative regulation of endopeptidase activity,GO:0030449 regulation of complement activation,GO:0032490 detection of molecule of bacterial origin,GO:0045087 innate immune response,GO:2000427 positive regulation of apoptotic cell clearance	GO:0001848 complement binding,GO:0004866 endopeptidase inhibitor activity,GO:0030246 carbohydrate binding	GO:0005576 extracellular region,GO:0005615 extracellular space,GO:0005886 plasma membrane,GO:0044216 other organism cell,GO:0070062 extracellular exosome,GO:0072562 blood microparticle	5.46002	12.835	11.4694	10.6448	2.35072	1.2331	*		0.928108	-0.107635			2.10061	1.07081	*		0.82936	-0.269929
	5.5626	12.9744	AHsV10002670	AHsV10002670	ENSG00000127533	NM_003950.2	9002	F2RL3	F2R like thrombin/trypsin receptor 3	GO:0007165 signal transduction,GO:0007200 phospholipase C-activating G-protein coupled receptor signaling pathway,GO:0007596 blood coagulation,GO:0009611 response to wounding,GO:0030168 platelet activation,GO:0051281 positive regulation of release of sequestered calcium ion into cytosol,GO:0060155 platelet dense granule organization,GO:0070493 thrombin receptor signaling pathway	GO:0015057 thrombin receptor activity	GO:0005576 extracellular region,GO:0005886 plasma membrane,GO:0005887 integral component of plasma membrane	5.5626	12.9744	7.35154	5.86813	2.33244	1.22184	*		0.798217	-0.325146			1.3216	0.402286			0.452284	-1.1447		*
	5.3971	12.466	H300021787	H300021787	ENSG00000213047	XM_006711194.2	163486	DENND1B	DENN domain containing 1B	GO:0015031 protein transport,GO:0032456 endocytic recycling,GO:0035745 T-helper 2 cell cytokine production,GO:0043547 positive regulation of GTPase activity,GO:0050776 regulation of immune response,GO:0050852 T cell receptor signaling pathway	GO:0017112 Rab guanyl-nucleotide exchange factor activity	GO:0005829 cytosol,GO:0030136 clathrin-coated vesicle	5.3971	12.466	16.6	12.4014	2.30977	1.20775	*		0.747073	-0.420679			3.07573	1.62093	*		0.994816	-0.0074978
	5.17822	11.7403	H200013067	H200013067	ENSG00000187801	XM_005271139.2	65243	ZFP69B	ZFP69 zinc finger protein B	GO:0006351 transcription, DNA-templated,GO:0006355 regulation of transcription, DNA-templated	GO:0003677 DNA binding,GO:0003700 transcription factor activity, sequence-specific DNA binding,GO:0005515 protein binding,GO:0046872 metal ion binding	GO:0005634 nucleus	5.17822	11.7403	8.6366	10.6588	2.26725	1.18094	*		1.23414	0.303511			1.66787	0.738007			0.90788	-0.139427
	1.04374	5.12508	CHsGV10002691	CHsGV10002691	ENSG00000152463	XM_006717456.2	55301	OLAH	oleoyl-ACP hydrolase	GO:0006633 fatty acid biosynthetic process,GO:0008610 lipid biosynthetic process,GO:0019432 triglyceride biosynthetic process,GO:0035338 long-chain fatty-acyl-CoA biosynthetic process,GO:0044255 cellular lipid metabolic process,GO:0044281 small molecule metabolic process	GO:0004320 oleoyl-[acyl-carrier-protein] hydrolase activity,GO:0016295 myristoyl-[acyl-carrier-protein] hydrolase activity,GO:0016296 palmitoyl-[acyl-carrier-protein] hydrolase activity	-	1.04374	5.12508		1.52759	4.91031	2.29581	**										0.298062	-1.74632		*
	1.93945	7.88032	H200010406	H200010406	ENSG00000104435	XM_005251142.1	11075	STMN2	stathmin 2	GO:0007019 microtubule depolymerization,GO:0007026 negative regulation of microtubule depolymerization,GO:0010976 positive regulation of neuron projection development,GO:0010977 negative regulation of neuron projection development,GO:0031115 negative regulation of microtubule polymerization,GO:0031117 positive regulation of microtubule depolymerization,GO:0031175 neuron projection development,GO:…	GO:0005515 protein binding,GO:0015631 tubulin binding,GO:0048306 calcium-dependent protein binding	GO:0005737 cytoplasm,GO:0005768 endosome,GO:0005794 Golgi apparatus,GO:0016020 membrane,GO:0030027 lamellipodium,GO:0030424 axon,GO:0030426 growth cone,GO:0031982 vesicle,GO:0043005 neuron projection,GO:0043025 neuronal cell body,GO:0048471 perinuclear region of cytoplasm	1.93945	7.88032	72.454	143.546	4.06317	2.02261	**		1.9812	0.986376			37.358	5.22335	***		18.2158	4.18711	***
	2.13824	7.911	AHsV10001546	AHsV10001546	ENSG00000154930	NM_001252675.1	84532	ACSS1	acyl-CoA synthetase short-chain family member 1	GO:0006069 ethanol oxidation,GO:0006085 acetyl-CoA biosynthetic process,GO:0006805 xenobiotic metabolic process,GO:0019413 acetate biosynthetic process,GO:0019427 acetyl-CoA biosynthetic process from acetate,GO:0019542 propionate biosynthetic process,GO:0044281 small molecule metabolic process	GO:0003987 acetate-CoA ligase activity,GO:0005515 protein binding,GO:0005524 ATP binding,GO:0016208 AMP binding	GO:0005759 mitochondrial matrix	2.13824	7.911	7.83679	10.2094	3.69977	1.88744	*		1.30276	0.381567			3.66507	1.87384	*		1.29054	0.36797
	1.67585	6.75501	H300021679	H300021679	ENSG00000196689	NM_080705.3	7442	TRPV1	transient receptor potential cation channel subfamily V member 1	GO:0001660 fever generation,GO:0001774 microglial cell activation,GO:0002024 diet induced thermogenesis,GO:0002790 peptide secretion,GO:0006629 lipid metabolic process,GO:0006810 transport,GO:0007166 cell surface receptor signaling pathway,GO:0007635 chemosensory behavior,GO:0009268 response to pH,GO:0009408 response to heat,GO:0014047 glutamate secretion,GO:0034220 ion transmembrane transport,GO…	GO:0004888 transmembrane signaling receptor activity,GO:0005231 excitatory extracellular ligand-gated ion channel activity,GO:0005262 calcium channel activity,GO:0005516 calmodulin binding,GO:0005524 ATP binding,GO:0015278 calcium-release channel activity,GO:0017081 chloride channel regulator activity,GO:0042802 identical protein binding,GO:0051219 phosphoprotein binding,GO:0097603 temperature-ga…	GO:0005829 cytosol,GO:0005886 plasma membrane,GO:0005887 integral component of plasma membrane,GO:0009897 external side of plasma membrane,GO:0016021 integral component of membrane,GO:0030054 cell junction,GO:0030425 dendrite,GO:0031226 intrinsic component of plasma membrane,GO:0032591 dendritic spine membrane,GO:0043025 neuronal cell body,GO:0045211 postsynaptic membrane	1.67585	6.75501	1.69137	2.10893	4.03079	2.01106	**		1.24688	0.318318			1.00926	0.0132967			0.312202	-1.67945		*
	2.97525	9.17477	H300020080	H300020080	ENSG00000139209	XM_005268997.2	55089	SLC38A4	solute carrier family 38 member 4	GO:0003333 amino acid transmembrane transport,GO:0006811 ion transport,GO:0006814 sodium ion transport,GO:0006865 amino acid transport,GO:0055085 transmembrane transport	GO:0015171 amino acid transmembrane transporter activity,GO:0015293 symporter activity	GO:0005886 plasma membrane,GO:0005887 integral component of plasma membrane	2.97525	9.17477	14.0004	34.9937	3.0837	1.62466	*		2.49948	1.32163	*		4.70563	2.23439	**		3.81413	1.93135	*
	1.51841	6.0714	AHsV10000101	AHsV10000101	ENSG00000147231	NM_001184782.1	55086	CXorf57	chromosome X open reading frame 57	-	GO:0005515 protein binding,GO:0044822 poly(A) RNA binding	-	1.51841	6.0714	1.5919	7.1916	3.99851	1.99946	*		4.51763	2.17557	**		1.04839	0.0681818			1.18451	0.244285
	3.52682	9.93166	opHsV0400008861	opHsV0400008861	ENSG00000162591	NM_001409.3	1953	MEGF6	multiple EGF like domains 6	GO:0008150 biological_process	GO:0005509 calcium ion binding,GO:0005515 protein binding	GO:0005575 cellular_component,GO:0005576 extracellular region	3.52682	9.93166	10.133	9.28216	2.81604	1.49367	*		0.916031	-0.126531			2.87313	1.52262	*		0.934603	-0.0975742
	6.43374	14.7976	CHsGV10001314	CHsGV10001314	ENSG00000164440	NM_153235.3	167838	TXLNB	taxilin beta	-	GO:0005515 protein binding,GO:0019905 syntaxin binding	GO:0005737 cytoplasm	6.43374	14.7976	5.04125	8.95249	2.29999	1.20163	*		1.77585	0.828507			0.783565	-0.351875			0.604998	-0.724999
	6.28052	14.562	DHsGV10002053	DHsGV10002053	-	XM_011548669.1	11025	LILRB3	leukocyte immunoglobulin like receptor B3	GO:0002250 adaptive immune response,GO:0006952 defense response,GO:0007166 cell surface receptor signaling pathway,GO:0045671 negative regulation of osteoclast differentiation	GO:0004872 receptor activity,GO:0004888 transmembrane signaling receptor activity,GO:0005515 protein binding	GO:0005887 integral component of plasma membrane	6.28052	14.562	11.362	11.4379	2.3186	1.21325	*		1.00667	0.00959678			1.80909	0.855266			0.78546	-0.34839
	6.44771	16.2677	opHsV0400003034	opHsV0400003034	ENSG00000129451	NM_002776.4	5655	KLK10	kallikrein related peptidase 10	GO:0006508 proteolysis,GO:0007049 cell cycle	GO:0004252 serine-type endopeptidase activity,GO:0008236 serine-type peptidase activity	GO:0005576 extracellular region	6.44771	16.2677	10.533	22.3145	2.52302	1.33515	*		2.11854	1.08307	*		1.6336	0.708054			1.3717	0.455968
	11.434	23.2938	DHsGV10005541	DHsGV10005541	ENSG00000205786	NR_040046.1	100128682	LINC01531	long intergenic non-protein coding RNA 1531	-	-	-	11.434	23.2938	20.2061	15.8558	2.03723	1.02661	*		0.784702	-0.349784			1.76719	0.821459			0.680688	-0.554934
	1.37559	3.71273	H300022686	H300022686	ENSG00000111879	NM_024581.5	79632	FAM184A	family with sequence similarity 184 member A	GO:0008150 biological_process	GO:0003674 molecular_function,GO:0005515 protein binding	GO:0005615 extracellular space	1.37559	3.71273	2.14157	3.08596	2.699	1.43243	*		1.44098	0.527049			1.55684	0.638618			0.831184	-0.266761
	3.01464	8.9098	H200014119	H200014119	ENSG00000171860	NM_004054.2	719	C3AR1	complement component 3a receptor 1	GO:0002430 complement receptor mediated signaling pathway,GO:0002462 tolerance induction to nonself antigen,GO:0006935 chemotaxis,GO:0006954 inflammatory response,GO:0007186 G-protein coupled receptor signaling pathway,GO:0007204 positive regulation of cytosolic calcium ion concentration,GO:0008015 blood circulation,GO:0008217 regulation of blood pressure,GO:0010575 positive regulation of vascula…	GO:0001850 complement component C3a binding,GO:0004435 phosphatidylinositol phospholipase C activity,GO:0004876 complement component C3a receptor activity,GO:0004930 G-protein coupled receptor activity,GO:0004943 C3a anaphylatoxin receptor activity	GO:0005829 cytosol,GO:0005886 plasma membrane,GO:0005887 integral component of plasma membrane	3.01464	8.9098	1.44993	19.1555	2.95551	1.56341	*		13.2113	3.72371	***		0.480963	-1.056		*	2.14994	1.1043	*
	2.85363	7.19696	H200003931	H200003931	ENSG00000164342	NM_003265.2	7098	TLR3	toll like receptor 3	GO:0002224 toll-like receptor signaling pathway,GO:0002282 microglial cell activation involved in immune response,GO:0002730 regulation of dendritic cell cytokine production,GO:0002756 MyD88-independent toll-like receptor signaling pathway,GO:0006915 apoptotic process,GO:0006954 inflammatory response,GO:0006972 hyperosmotic response,GO:0007165 signal transduction,GO:0007249 I-kappaB kinase/NF-kap…	GO:0003725 double-stranded RNA binding,GO:0004872 receptor activity,GO:0004888 transmembrane signaling receptor activity,GO:0005515 protein binding,GO:0042802 identical protein binding	GO:0000139 Golgi membrane,GO:0005622 intracellular,GO:0005737 cytoplasm,GO:0005765 lysosomal membrane,GO:0005769 early endosome,GO:0005789 endoplasmic reticulum membrane,GO:0005887 integral component of plasma membrane,GO:0009986 cell surface,GO:0010008 endosome membrane,GO:0016020 membrane,GO:0036020 endolysosome membrane	2.85363	7.19696	6.20585	5.15964	2.52204	1.33459	*		0.831415	-0.266359			2.17473	1.12083	*		0.716919	-0.480119
	3.40688	8.32228	H300020339	H300020339	ENSG00000136205	XM_011515483.1	64759	TNS3	tensin 3	GO:0008284 positive regulation of cell proliferation,GO:0016477 cell migration,GO:0048286 lung alveolus development	GO:0005515 protein binding	GO:0005737 cytoplasm,GO:0005925 focal adhesion	3.40688	8.32228	6.24959	8.64904	2.44278	1.28853	*		1.38394	0.468778			1.8344	0.875309			1.03926	0.0555608
	3.14075	7.5943	opHsV0400008333	opHsV0400008333	ENSG00000142798	NM_001013693.2	401944	LDLRAD2	low density lipoprotein receptor class A domain containing 2	-	-	GO:0016021 integral component of membrane	3.14075	7.5943	10.0261	7.87324	2.41799	1.27381	*		0.785275	-0.348731			3.19226	1.67458	*		1.03673	0.0520408
	2.94112	7.07956	AHsV10003569	AHsV10003569	ENSG00000125375	XM_005268160.3	8814	CDKL1	cyclin dependent kinase like 1	GO:0006468 protein phosphorylation,GO:0007507 heart development,GO:0051726 regulation of cell cycle	GO:0004693 cyclin-dependent protein serine/threonine kinase activity,GO:0005524 ATP binding	GO:0005634 nucleus,GO:0005737 cytoplasm,GO:0070062 extracellular exosome	2.94112	7.07956	19.3035	14.2734	2.4071	1.26729	*		0.739417	-0.435541			6.56333	2.71443	**		2.01613	1.01159	*
	3.2003	7.39651	AHsV10000983	AHsV10000983	ENSG00000176153	NR_046321.1	2877	GPX2	glutathione peroxidase 2	GO:0000302 response to reactive oxygen species,GO:0006367 transcription initiation from RNA polymerase II promoter,GO:0010467 gene expression,GO:0055114 oxidation-reduction process,GO:0098869 cellular oxidant detoxification	GO:0004602 glutathione peroxidase activity,GO:0009055 electron carrier activity	GO:0005737 cytoplasm,GO:0005829 cytosol,GO:0070062 extracellular exosome	3.2003	7.39651	3.47835	20.7192	2.31119	1.20864	*		5.95662	2.57449	**		1.08688	0.120195			2.80121	1.48605	*
	1.02892	3.43532	H200016064	H200016064	ENSG00000183729	NM_005285.3	2831	NPBWR1	neuropeptides B/W receptor 1	GO:0007186 G-protein coupled receptor signaling pathway,GO:0007187 G-protein coupled receptor signaling pathway, coupled to cyclic nucleotide second messenger,GO:0007218 neuropeptide signaling pathway,GO:0007268 synaptic transmission,GO:0019222 regulation of metabolic process,GO:0038003 opioid receptor signaling pathway	GO:0004985 opioid receptor activity,GO:0005515 protein binding,GO:0008188 neuropeptide receptor activity,GO:0042923 neuropeptide binding	GO:0005886 plasma membrane,GO:0005887 integral component of plasma membrane,GO:0016021 integral component of membrane,GO:0043005 neuron projection	1.02892	3.43532	1.06031	2.02953	3.33877	1.73931	*		1.91409	0.936657			1.03051	0.0433594			0.590783	-0.759299
	1.04289	3.09555	opHsV0400011244	opHsV0400011244	ENSG00000149294	NM_001242608.1	4684	NCAM1	neural cell adhesion molecule 1	GO:0000165 MAPK cascade,GO:0000186 activation of MAPKK activity,GO:0007155 cell adhesion,GO:0007173 epidermal growth factor receptor signaling pathway,GO:0007264 small GTPase mediated signal transduction,GO:0007265 Ras protein signal transduction,GO:0007411 axon guidance,GO:0008286 insulin receptor signaling pathway,GO:0008543 fibroblast growth factor receptor signaling pathway,GO:0019221 cytokin…	GO:0001618 virus receptor activity,GO:0042802 identical protein binding	GO:0000139 Golgi membrane,GO:0005737 cytoplasm,GO:0005886 plasma membrane,GO:0009897 external side of plasma membrane,GO:0009986 cell surface,GO:0016020 membrane,GO:0016021 integral component of membrane,GO:0031225 anchored component of membrane,GO:0070062 extracellular exosome	1.04289	3.09555	3.98428	3.03341	2.96823	1.5696	*		0.761345	-0.393379			3.82041	1.93373	*		0.979926	-0.0292557
	1.00623	2.9774	CHsGV10001694	CHsGV10001694	ENSG00000180535	NM_177455.3	168620	BHLHA15	basic helix-loop-helix family member a15	GO:0006366 transcription from RNA polymerase II promoter,GO:0006851 mitochondrial calcium ion transport,GO:0007030 Golgi organization,GO:0007186 G-protein coupled receptor signaling pathway,GO:0007267 cell-cell signaling,GO:0010832 negative regulation of myotube differentiation,GO:0019722 calcium-mediated signaling,GO:0030968 endoplasmic reticulum unfolded protein response,GO:0042149 cellular res…	GO:0000977 RNA polymerase II regulatory region sequence-specific DNA binding,GO:0001228 transcriptional activator activity, RNA polymerase II transcription regulatory region sequence-specific binding,GO:0042803 protein homodimerization activity	GO:0005634 nucleus	1.00623	2.9774	2.86756	2.4643	2.95895	1.56508	*		0.859373	-0.218643			2.84979	1.51086	*		0.827671	-0.272871
	1.08931	2.90487	CHsGV10000328	CHsGV10000328	ENSG00000149124	NM_005838.3	10249	GLYAT	glycine-N-acyltransferase	GO:0006544 glycine metabolic process,GO:0006637 acyl-CoA metabolic process,GO:0006805 xenobiotic metabolic process,GO:0009636 response to toxic substance,GO:0032787 monocarboxylic acid metabolic process,GO:0044281 small molecule metabolic process	GO:0005515 protein binding,GO:0016746 transferase activity, transferring acyl groups,GO:0047961 glycine N-acyltransferase activity,GO:0047962 glycine N-benzoyltransferase activity	GO:0005739 mitochondrion,GO:0005759 mitochondrial matrix,GO:0070062 extracellular exosome	1.08931	2.90487			2.66671	1.41506	*
	2.37811	5.65986	AHsV10003222	AHsV10003222	ENSG00000154265	NM_172232.3	23461	ABCA5	ATP binding cassette subfamily A member 5	GO:0006869 lipid transport,GO:0008152 metabolic process,GO:0010745 negative regulation of macrophage derived foam cell differentiation,GO:0033344 cholesterol efflux,GO:0034375 high-density lipoprotein particle remodeling,GO:0043691 reverse cholesterol transport,GO:0055085 transmembrane transport	GO:0005524 ATP binding,GO:0042626 ATPase activity, coupled to transmembrane movement of substances	GO:0000139 Golgi membrane,GO:0005764 lysosome,GO:0005765 lysosomal membrane,GO:0005770 late endosome,GO:0016021 integral component of membrane,GO:0031902 late endosome membrane,GO:0043231 intracellular membrane-bounded organelle	2.37811	5.65986	5.27235	2.74281	2.37998	1.25095	*		0.520226	-0.942791			2.21704	1.14863	*		0.484608	-1.04511		*
	2.75104	5.86601	AHsV10002042	AHsV10002042	ENSG00000123191	XM_006719839.1	540	ATP7B	ATPase copper transporting beta	GO:0006825 copper ion transport,GO:0006878 cellular copper ion homeostasis,GO:0006882 cellular zinc ion homeostasis,GO:0007595 lactation,GO:0007623 circadian rhythm,GO:0008152 metabolic process,GO:0010043 response to zinc ion,GO:0015677 copper ion import,GO:0015680 intracellular copper ion transport,GO:0034220 ion transmembrane transport,GO:0046688 response to copper ion,GO:0051208 sequestering o…	GO:0004008 copper-exporting ATPase activity,GO:0005507 copper ion binding,GO:0005515 protein binding,GO:0005524 ATP binding,GO:0008270 zinc ion binding,GO:0043682 copper-transporting ATPase activity	GO:0000139 Golgi membrane,GO:0005739 mitochondrion,GO:0005770 late endosome,GO:0005802 trans-Golgi network,GO:0005887 integral component of plasma membrane,GO:0005923 bicellular tight junction,GO:0016020 membrane,GO:0016023 cytoplasmic, membrane-bounded vesicle,GO:0016323 basolateral plasma membrane,GO:0032588 trans-Golgi network membrane,GO:0048471 perinuclear region of cytoplasm	2.75104	5.86601	5.09108	7.95806	2.13228	1.0924	*		1.56314	0.644444			1.8506	0.887994			1.35664	0.440038
	6.04234	12.9217	H200002045	H200002045	ENSG00000171174	NM_022128.2	64080	RBKS	ribokinase	GO:0019303 D-ribose catabolic process,GO:0046835 carbohydrate phosphorylation	GO:0004747 ribokinase activity,GO:0005515 protein binding,GO:0005524 ATP binding	GO:0070062 extracellular exosome	6.04234	12.9217	15.7799	7.68409	2.13853	1.09662	*		0.486953	-1.03815		*	2.61156	1.38491	*		0.594666	-0.749849
	2.74935	6.08635	CHsGV10000265	CHsGV10000265	ENSG00000081803	XM_005250708.2	93664	CADPS2	Ca2+ dependent secretion activator 2	GO:0009267 cellular response to starvation,GO:0015031 protein transport,GO:0016082 synaptic vesicle priming,GO:0045921 positive regulation of exocytosis	GO:0008289 lipid binding,GO:0046872 metal ion binding	GO:0005654 nucleoplasm,GO:0030054 cell junction,GO:0030659 cytoplasmic vesicle membrane,GO:0042734 presynaptic membrane,GO:0043231 intracellular membrane-bounded organelle,GO:0045211 postsynaptic membrane	2.74935	6.08635	4.77334	3.36107	2.21374	1.14648	*		0.704134	-0.506078			1.73617	0.795905			0.55223	-0.856658
	1.44742	5.50544	DHsGV10000739	DHsGV10000739	-	XR_922730.1	100288893	LOC100288893	uncharacterized LOC100288893	-	-	-	1.44742	5.50544		1.54385	3.80361	1.92737	*										0.280422	-1.83433		*
	1.69958	5.26429	opHsV0400002785	opHsV0400002785	-	NR_027457.2	338005	LINC00221	long intergenic non-protein coding RNA 221	-	-	-	1.69958	5.26429	6.5294	3.70158	3.0974	1.63106	*		0.566909	-0.81881			3.84177	1.94177	*		0.703148	-0.508099
	1.68561	4.70493	AHsV10000972	AHsV10000972	ENSG00000229415	NM_001101341.1	253970	SFTA3	surfactant associated 3	GO:0044267 cellular protein metabolic process	-	GO:0005576 extracellular region,GO:0005789 endoplasmic reticulum membrane,GO:0042599 lamellar body,GO:0045334 clathrin-coated endocytic vesicle	1.68561	4.70493	2.53409	1.69986	2.79124	1.48091	*		0.670798	-0.57605			1.50337	0.5882			0.361293	-1.46876		*
	7.19554	15.4868	CHsGV10000582	CHsGV10000582	ENSG00000142207	NM_014825.2	9875	URB1	URB1 ribosome biogenesis 1 homolog (S. cerevisiae)	GO:0008150 biological_process	GO:0044822 poly(A) RNA binding	GO:0005730 nucleolus	7.19554	15.4868	14.0388	18.8487	2.15227	1.10586	*		1.34261	0.425045			1.95104	0.964242			1.21708	0.283427
	7.14913	15.0093	H300014158	H300014158	ENSG00000088387	XM_005254035.2	23348	DOCK9	dedicator of cytokinesis 9	GO:0007264 small GTPase mediated signal transduction,GO:0007596 blood coagulation,GO:0008150 biological_process,GO:0043547 positive regulation of GTPase activity	GO:0005089 Rho guanyl-nucleotide exchange factor activity,GO:0005515 protein binding,GO:0017048 Rho GTPase binding	GO:0005829 cytosol,GO:0012505 endomembrane system,GO:0016020 membrane	7.14913	15.0093	23.374	33.1426	2.09946	1.07002	*		1.41792	0.50378			3.26949	1.70907	*		2.20814	1.14283	*
	4.1564	10.3947	AHsV10000752	AHsV10000752	ENSG00000198074	XM_011516416.1	57016	AKR1B10	aldo-keto reductase family 1, member B10 (aldose reductase)	GO:0001523 retinoid metabolic process,GO:0006081 cellular aldehyde metabolic process,GO:0006766 vitamin metabolic process,GO:0006775 fat-soluble vitamin metabolic process,GO:0007586 digestion,GO:0007603 phototransduction, visible light,GO:0008202 steroid metabolic process,GO:0016488 farnesol catabolic process,GO:0044281 small molecule metabolic process,GO:0044597 daunorubicin metabolic process,GO…	GO:0001758 retinal dehydrogenase activity,GO:0004033 aldo-keto reductase (NADP) activity,GO:0005515 protein binding,GO:0045550 geranylgeranyl reductase activity,GO:0047718 indanol dehydrogenase activity	GO:0005764 lysosome,GO:0005829 cytosol,GO:0070062 extracellular exosome	4.1564	10.3947	1.40909	1.74296	2.50088	1.32244	*		1.23695	0.306781			0.339016	-1.56057		*	0.167678	-2.57623		**
	3.85783	9.31322	H300013801	H300013801	ENSG00000168389	XR_946783.1	84879	MFSD2A	major facilitator superfamily domain containing 2A	GO:0015908 fatty acid transport,GO:0015914 phospholipid transport,GO:0045056 transcytosis,GO:0055085 transmembrane transport,GO:0060856 establishment of blood-brain barrier,GO:1990379 lipid transport across blood brain barrier	GO:0005548 phospholipid transporter activity,GO:0015293 symporter activity	GO:0005737 cytoplasm,GO:0005789 endoplasmic reticulum membrane,GO:0005886 plasma membrane,GO:0005887 integral component of plasma membrane	3.85783	9.31322	2.01698	8.71166	2.41411	1.27149	*		4.31917	2.11075	**		0.522827	-0.935594			0.935409	-0.0963313
	4.10914	9.64362	CHsGV10000177	CHsGV10000177	ENSG00000076944	NR_073560.1	6813	STXBP2	syntaxin binding protein 2	GO:0001909 leukocyte mediated cytotoxicity,GO:0006904 vesicle docking involved in exocytosis,GO:0015031 protein transport,GO:0043304 regulation of mast cell degranulation,GO:0043312 neutrophil degranulation	GO:0005515 protein binding,GO:0017075 syntaxin-1 binding,GO:0030348 syntaxin-3 binding	GO:0005829 cytosol,GO:0005886 plasma membrane,GO:0016324 apical plasma membrane,GO:0031201 SNARE complex,GO:0042581 specific granule,GO:0042582 azurophil granule,GO:0044194 cytolytic granule,GO:0070062 extracellular exosome,GO:0070820 tertiary granule	4.10914	9.64362	4.96152	4.90797	2.34687	1.23074	*		0.989207	-0.015656			1.20744	0.271947			0.508935	-0.974447
	4.20366	9.02669	H300000410	H300000410	ENSG00000164530	XM_005248917.1	221476	PI16	peptidase inhibitor 16	GO:0010466 negative regulation of peptidase activity,GO:0061052 negative regulation of cell growth involved in cardiac muscle cell development	GO:0030414 peptidase inhibitor activity	GO:0005615 extracellular space,GO:0016021 integral component of membrane,GO:0070062 extracellular exosome	4.20366	9.02669	97.8847	33.0772	2.14734	1.10255	*		0.33792	-1.56525		*	23.2856	4.54137	***		3.66438	1.87357	*
	1.46056	4.25637	H300011659	H300011659	-	NM_001008229.2	4340	MOG	myelin oligodendrocyte glycoprotein	GO:0007155 cell adhesion,GO:0007417 central nervous system development,GO:0007568 aging,GO:0033993 response to lipid,GO:0046718 viral entry into host cell,GO:0051593 response to folic acid	GO:0001618 virus receptor activity	GO:0005886 plasma membrane,GO:0009986 cell surface,GO:0016021 integral component of membrane,GO:0043209 myelin sheath,GO:0045121 membrane raft	1.46056	4.25637	3.61287	5.33191	2.91421	1.54311	*		1.47581	0.561507			2.47363	1.30663	*		1.25269	0.325027
	1.56736	4.22621	DHsGV10002353	DHsGV10002353	ENSG00000237943	NR_036502.1	439949	PRKCQ-AS1	PRKCQ antisense RNA 1	-	-	-	1.56736	4.22621	1.09134	1.59022	2.69639	1.43103	*		1.45713	0.543126			0.696291	-0.522238			0.376275	-1.41014		*
	1.5682	4.00027	H300022535	H300022535	ENSG00000154133	XM_011542875.1	54538	ROBO4	roundabout guidance receptor 4	GO:0001525 angiogenesis,GO:0030154 cell differentiation,GO:0030334 regulation of cell migration,GO:0030336 negative regulation of cell migration,GO:0042981 regulation of apoptotic process	GO:0004872 receptor activity	GO:0009897 external side of plasma membrane,GO:0016021 integral component of membrane,GO:0070062 extracellular exosome	1.5682	4.00027	3.18489	1.8647	2.55086	1.35098	*		0.585482	-0.772303			2.03091	1.02213	*		0.466143	-1.10116		*
	1.7731	4.42702	AHsV10001431	AHsV10001431	ENSG00000174175	NM_003005.3	6403	SELP	selectin P	GO:0002576 platelet degranulation,GO:0002687 positive regulation of leukocyte migration,GO:0002691 regulation of cellular extravasation,GO:0006954 inflammatory response,GO:0007155 cell adhesion,GO:0007157 heterophilic cell-cell adhesion via plasma membrane cell adhesion molecules,GO:0007159 leukocyte cell-cell adhesion,GO:0007596 blood coagulation,GO:0010572 positive regulation of platelet activa…	GO:0001530 lipopolysaccharide binding,GO:0001948 glycoprotein binding,GO:0005515 protein binding,GO:0008201 heparin binding,GO:0033691 sialic acid binding,GO:0042806 fucose binding,GO:0043208 glycosphingolipid binding,GO:0048306 calcium-dependent protein binding,GO:0070492 oligosaccharide binding	GO:0005615 extracellular space,GO:0005654 nucleoplasm,GO:0005737 cytoplasm,GO:0005886 plasma membrane,GO:0005887 integral component of plasma membrane,GO:0009897 external side of plasma membrane,GO:0031088 platelet dense granule membrane,GO:0031092 platelet alpha granule membrane	1.7731	4.42702	3.79568	2.86114	2.49677	1.32006	*		0.75379	-0.407766			2.1407	1.09808	*		0.646291	-0.629743
	1.43429	3.57377	H200006755	H200006755	ENSG00000102996	NM_002428.3	4324	MMP15	matrix metallopeptidase 15	GO:0006464 cellular protein modification process,GO:0006508 proteolysis,GO:0022617 extracellular matrix disassembly,GO:0030198 extracellular matrix organization,GO:0030574 collagen catabolic process,GO:0032355 response to estradiol,GO:0035987 endodermal cell differentiation,GO:0043085 positive regulation of catalytic activity	GO:0004222 metalloendopeptidase activity,GO:0005509 calcium ion binding,GO:0005515 protein binding,GO:0008047 enzyme activator activity,GO:0008270 zinc ion binding	GO:0005886 plasma membrane,GO:0005887 integral component of plasma membrane,GO:0031012 extracellular matrix	1.43429	3.57377	2.47504	2.03356	2.49166	1.31711	*		0.821627	-0.283445			1.72562	0.787113			0.569024	-0.81344
	1.70043	3.67037	H300004409	H300004409	ENSG00000197889	XM_011519622.1	644890	MEIG1	meiosis/spermiogenesis associated 1	GO:0007283 spermatogenesis,GO:0030154 cell differentiation	-	GO:0005634 nucleus	1.70043	3.67037	2.67647	2.07124	2.1585	1.11003	*		0.773871	-0.369835			1.574	0.654437			0.564314	-0.82543
	1.67332	3.7424	opHsV0400000836	opHsV0400000836	ENSG00000172733	XM_005273484.2	29942	PURG	purine-rich element binding protein G	-	GO:0003677 DNA binding,GO:0044822 poly(A) RNA binding	GO:0005634 nucleus	1.67332	3.7424	2.61742	2.48573	2.23651	1.16125	*		0.949685	-0.0744792			1.56421	0.645436			0.664208	-0.590293
	1.17596	3.35242	H300017643	H300017643	ENSG00000025039	NM_021244.4	58528	RRAGD	Ras related GTP binding D	GO:0006367 transcription initiation from RNA polymerase II promoter,GO:0007050 cell cycle arrest,GO:0008286 insulin receptor signaling pathway,GO:0009267 cellular response to starvation,GO:0010467 gene expression,GO:0016236 macroautophagy,GO:0032008 positive regulation of TOR signaling,GO:0034613 cellular protein localization,GO:0071230 cellular response to amino acid stimulus	GO:0003924 GTPase activity,GO:0005515 protein binding,GO:0005525 GTP binding,GO:0046982 protein heterodimerization activity	GO:0005634 nucleus,GO:0005737 cytoplasm,GO:0005764 lysosome,GO:0005829 cytosol,GO:1990131 Gtr1-Gtr2 GTPase complex	1.17596	3.35242	4.09906	7.48762	2.85079	1.51136	*		1.82667	0.869214			3.48571	1.80145	*		2.2335	1.15931	*
	1.2084	3.33136	DHsGV10005102	DHsGV10005102	-	NG_033841.1	10472	ZBTB18	zinc finger and BTB domain containing 18	GO:0000122 negative regulation of transcription from RNA polymerase II promoter,GO:0001701 in utero embryonic development,GO:0006351 transcription, DNA-templated,GO:0007519 skeletal muscle tissue development,GO:0021549 cerebellum development,GO:0021766 hippocampus development,GO:0021987 cerebral cortex development,GO:0045892 negative regulation of transcription, DNA-templated,GO:0048666 neuron de…	GO:0003677 DNA binding,GO:0003700 transcription factor activity, sequence-specific DNA binding,GO:0005515 protein binding,GO:0043565 sequence-specific DNA binding,GO:0046872 metal ion binding	GO:0000228 nuclear chromosome,GO:0005634 nucleus,GO:0005654 nucleoplasm,GO:0015630 microtubule cytoskeleton,GO:0045171 intercellular bridge	1.2084	3.33136	1.98347	1.97094	2.75684	1.46302	*		0.993681	-0.00914564			1.6414	0.71493			0.591631	-0.757231
	1.2084	3.14703	opHsV0400006364	opHsV0400006364	ENSG00000185760	NM_001160133.1	56479	KCNQ5	potassium voltage-gated channel subfamily Q member 5	GO:0006461 protein complex assembly,GO:0007268 synaptic transmission,GO:0034765 regulation of ion transmembrane transport,GO:0071805 potassium ion transmembrane transport	GO:0005242 inward rectifier potassium channel activity,GO:0005249 voltage-gated potassium channel activity,GO:0005251 delayed rectifier potassium channel activity,GO:0005515 protein binding	GO:0005886 plasma membrane,GO:0008076 voltage-gated potassium channel complex,GO:0030118 clathrin coat	1.2084	3.14703	26.6018	8.31659	2.60429	1.38089	*		0.312633	-1.67746		*	22.0141	4.46035	***		2.64268	1.402	*
	1.2084	3.00832	H300022659	H300022659	ENSG00000173662	XM_011542206.1	80835	TAS1R1	taste 1 receptor member 1	GO:0007186 G-protein coupled receptor signaling pathway,GO:0050912 detection of chemical stimulus involved in sensory perception of taste,GO:0050917 sensory perception of umami taste	GO:0008527 taste receptor activity,GO:0046982 protein heterodimerization activity	GO:0005886 plasma membrane,GO:0016021 integral component of membrane	1.2084	3.00832	2.68143	3.27903	2.48951	1.31586	*		1.22286	0.290265			2.219	1.14991	*		1.08999	0.124311
	1.26879	3.11127	H300004902	H300004902	ENSG00000171496	XM_011518243.1	138881	OR1L8	olfactory receptor family 1 subfamily L member 8	GO:0007186 G-protein coupled receptor signaling pathway,GO:0050907 detection of chemical stimulus involved in sensory perception,GO:0050911 detection of chemical stimulus involved in sensory perception of smell	GO:0004888 transmembrane signaling receptor activity,GO:0004930 G-protein coupled receptor activity,GO:0004984 olfactory receptor activity	GO:0005886 plasma membrane,GO:0016021 integral component of membrane	1.26879	3.11127	3.85762	3.12364	2.45216	1.29405	*		0.809733	-0.304481			3.0404	1.60426	*		1.00398	0.00572737
	1.26795	3.074	AHsV10000821	AHsV10000821	ENSG00000205884	NM_001033018.2	613210	DEFB136	defensin beta 136	GO:0042742 defense response to bacterium	-	GO:0005576 extracellular region	1.26795	3.074	2.67937	1.52759	2.42439	1.27762	*		0.570131	-0.810634			2.11316	1.0794	*		0.49694	-1.00886		*
	1.22322	2.92592	AHsV10002526	AHsV10002526	ENSG00000197177	XM_011540274.1	84435	ADGRA1	adhesion G protein-coupled receptor A1	GO:0007165 signal transduction,GO:0007166 cell surface receptor signaling pathway,GO:0007186 G-protein coupled receptor signaling pathway	GO:0004930 G-protein coupled receptor activity	GO:0016021 integral component of membrane	1.22322	2.92592	2.82217	2.40974	2.39198	1.25821	*		0.853861	-0.227928			2.30716	1.20612	*		0.823583	-0.280015
	1.27939	2.94113	H200007336	H200007336	ENSG00000170819	NM_003571.3	8419	BFSP2	beaded filament structural protein 2	GO:0007601 visual perception,GO:0045104 intermediate filament cytoskeleton organization,GO:0048469 cell maturation,GO:0050896 response to stimulus,GO:0070307 lens fiber cell development	GO:0005200 structural constituent of cytoskeleton,GO:0005212 structural constituent of eye lens,GO:0005515 protein binding	GO:0005737 cytoplasm,GO:0005882 intermediate filament,GO:0005886 plasma membrane,GO:0005938 cell cortex	1.27939	2.94113	4.89349	4.402	2.29886	1.20092	*		0.899563	-0.152704			3.82487	1.93541	*		1.4967	0.581789
	1.31267	3.01391	H300020365	H300020365	ENSG00000147231	NM_001184782.1	55086	CXorf57	chromosome X open reading frame 57	-	GO:0005515 protein binding,GO:0044822 poly(A) RNA binding	-	1.31267	3.01391	1.03271	5.34729	2.29601	1.19913	*		5.17792	2.37237	**		0.786723	-0.346072			1.7742	0.827171
	1.38872	2.91071	CHsGV10000589	CHsGV10000589	ENSG00000178177	NM_153686.7	254251	LCORL	ligand dependent nuclear receptor corepressor like	GO:0006357 regulation of transcription from RNA polymerase II promoter,GO:0006366 transcription from RNA polymerase II promoter	GO:0003677 DNA binding,GO:0005515 protein binding	GO:0005634 nucleus	1.38872	2.91071	1.73221	2.98767	2.09596	1.06761	*		1.72477	0.786404			1.24734	0.318856			1.02644	0.0376487
	1.34231	3.02887	H200013021	H200013021	ENSG00000145248	NM_152679.3	201780	SLC10A4	solute carrier family 10 member 4	GO:0006814 sodium ion transport,GO:0015721 bile acid and bile salt transport,GO:0055085 transmembrane transport	GO:0008508 bile acid:sodium symporter activity	GO:0005887 integral component of plasma membrane	1.34231	3.02887	1.60265	2.78112	2.25646	1.17406	*		1.73532	0.795204			1.19395	0.255746			0.918204	-0.123113
	3.9034	8.56393	H300019044	H300019044	ENSG00000123104	XR_931288.1	3709	ITPR2	inositol 1,4,5-trisphosphate receptor type 2	GO:0001666 response to hypoxia,GO:0002223 stimulatory C-type lectin receptor signaling pathway,GO:0006112 energy reserve metabolic process,GO:0006810 transport,GO:0007165 signal transduction,GO:0007173 epidermal growth factor receptor signaling pathway,GO:0007202 activation of phospholipase C activity,GO:0007596 blood coagulation,GO:0008543 fibroblast growth factor receptor signaling pathway,GO:0…	GO:0005220 inositol 1,4,5-trisphosphate-sensitive calcium-release channel activity,GO:0015085 calcium ion transmembrane transporter activity,GO:0035091 phosphatidylinositol binding	GO:0005789 endoplasmic reticulum membrane,GO:0005886 plasma membrane,GO:0005938 cell cortex,GO:0016020 membrane,GO:0016021 integral component of membrane,GO:0031095 platelet dense tubular network membrane,GO:0033017 sarcoplasmic reticulum membrane,GO:0043235 receptor complex	3.9034	8.56393	7.61604	9.03126	2.19397	1.13354	*		1.18582	0.245887			1.95113	0.964309			1.05457	0.0766538
	3.5995	8.16761	CHsGV10000827	CHsGV10000827	ENSG00000112494	XM_011535908.1	54346	UNC93A	unc-93 homolog A (C. elegans)	GO:0008150 biological_process	GO:0003674 molecular_function	GO:0005886 plasma membrane,GO:0016021 integral component of membrane	3.5995	8.16761	6.82244	6.95279	2.2691	1.18212	*		1.01911	0.0273051			1.89539	0.922492			0.851264	-0.232321
	3.57323	8.18916	H200000379	H200000379	ENSG00000159224	NM_004123.2	2695	GIP	gastric inhibitory polypeptide	GO:0007165 signal transduction,GO:0007565 female pregnancy,GO:0007613 memory,GO:0008344 adult locomotory behavior,GO:0009749 response to glucose,GO:0010269 response to selenium ion,GO:0010447 response to acidic pH,GO:0010828 positive regulation of glucose transport,GO:0014070 response to organic cyclic compound,GO:0019233 sensory perception of pain,GO:0031018 endocrine pancreas development,GO:003…	GO:0005179 hormone activity,GO:0005515 protein binding	GO:0005576 extracellular region,GO:0005615 extracellular space,GO:0005788 endoplasmic reticulum lumen,GO:0034774 secretory granule lumen,GO:0043025 neuronal cell body	3.57323	8.18916	6.9949	5.0345	2.29181	1.19649	*		0.719738	-0.474455			1.95758	0.969074			0.614776	-0.701868
	4.38229	8.85147	CHsGV10002116	CHsGV10002116	ENSG00000150556	NM_001317006.1	130576	LYPD6B	LY6/PLAUR domain containing 6B	-	-	GO:0005886 plasma membrane,GO:0031225 anchored component of membrane	4.38229	8.85147	106.214	4.15715	2.01983	1.01423	*		0.0391392	-4.67524		***	24.2371	4.59915	***		0.469656	-1.09032		*
	3.90171	7.94751	H200012019	H200012019	ENSG00000198074	XM_011516416.1	57016	AKR1B10	aldo-keto reductase family 1, member B10 (aldose reductase)	GO:0001523 retinoid metabolic process,GO:0006081 cellular aldehyde metabolic process,GO:0006766 vitamin metabolic process,GO:0006775 fat-soluble vitamin metabolic process,GO:0007586 digestion,GO:0007603 phototransduction, visible light,GO:0008202 steroid metabolic process,GO:0016488 farnesol catabolic process,GO:0044281 small molecule metabolic process,GO:0044597 daunorubicin metabolic process,GO…	GO:0001758 retinal dehydrogenase activity,GO:0004033 aldo-keto reductase (NADP) activity,GO:0005515 protein binding,GO:0045550 geranylgeranyl reductase activity,GO:0047718 indanol dehydrogenase activity	GO:0005764 lysosome,GO:0005829 cytosol,GO:0070062 extracellular exosome	3.90171	7.94751		1.99866	2.03693	1.0264	*										0.251482	-1.99147		*
	3.66691	7.50429	AHsV10000321	AHsV10000321	ENSG00000144802	NM_001005474.2	64332	NFKBIZ	NFKB inhibitor zeta	GO:0006351 transcription, DNA-templated,GO:0006357 regulation of transcription from RNA polymerase II promoter,GO:0006954 inflammatory response	GO:0003712 transcription cofactor activity,GO:0005515 protein binding	GO:0005634 nucleus	3.66691	7.50429	10.4839	6.82286	2.04649	1.03315	*		0.650797	-0.619721			2.85905	1.51553	*		0.909195	-0.137339
	1.8528	5.19761	AHsV10001036	AHsV10001036	ENSG00000173421	NM_001135197.1	339834	CCDC36	coiled-coil domain containing 36	GO:0002230 positive regulation of defense response to virus by host,GO:0098792 xenophagy	GO:0005515 protein binding	-	1.8528	5.19761	4.3586	2.82624	2.80527	1.48814	*		0.648429	-0.624981			2.35244	1.23416	*		0.543758	-0.878964
	1.9702	5.14588	H200005101	H200005101	ENSG00000085276	NM_004991.3	2122	MECOM	MDS1 and EVI1 complex locus	GO:0001701 in utero embryonic development,GO:0001780 neutrophil homeostasis,GO:0006325 chromatin organization,GO:0006351 transcription, DNA-templated,GO:0006355 regulation of transcription, DNA-templated,GO:0006915 apoptotic process,GO:0006954 inflammatory response,GO:0009617 response to bacterium,GO:0009791 post-embryonic development,GO:0030154 cell differentiation,GO:0030512 negative regulation…	GO:0003677 DNA binding,GO:0003700 transcription factor activity, sequence-specific DNA binding,GO:0005515 protein binding,GO:0042803 protein homodimerization activity,GO:0046872 metal ion binding	GO:0000118 histone deacetylase complex,GO:0005634 nucleus,GO:0005654 nucleoplasm,GO:0005737 cytoplasm,GO:0005794 Golgi apparatus,GO:0005829 cytosol,GO:0016235 aggresome,GO:0016607 nuclear speck,GO:0043231 intracellular membrane-bounded organelle	1.9702	5.14588	5.97269	3.75753	2.61186	1.38507	*		0.629119	-0.668596			3.03151	1.60004	*		0.730202	-0.453633
	1.98586	4.94024	H200003775	H200003775	ENSG00000164112	NM_001317842.1	132332	TMEM155	transmembrane protein 155	-	-	GO:0005576 extracellular region	1.98586	4.94024	25.2712	4.19407	2.4877	1.31481	*		0.165962	-2.59107		**	12.7256	3.66966	***		0.848961	-0.23623
	2.04541	4.80788	H300018436	H300018436	ENSG00000025039	NM_021244.4	58528	RRAGD	Ras related GTP binding D	GO:0006367 transcription initiation from RNA polymerase II promoter,GO:0007050 cell cycle arrest,GO:0008286 insulin receptor signaling pathway,GO:0009267 cellular response to starvation,GO:0010467 gene expression,GO:0016236 macroautophagy,GO:0032008 positive regulation of TOR signaling,GO:0034613 cellular protein localization,GO:0071230 cellular response to amino acid stimulus	GO:0003924 GTPase activity,GO:0005515 protein binding,GO:0005525 GTP binding,GO:0046982 protein heterodimerization activity	GO:0005634 nucleus,GO:0005737 cytoplasm,GO:0005764 lysosome,GO:0005829 cytosol,GO:1990131 Gtr1-Gtr2 GTPase complex	2.04541	4.80788	4.41971	12.8953	2.35057	1.23301	*		2.91768	1.54482	*		2.16079	1.11156	*		2.68212	1.42337	*
	2.10495	4.56623	H300008755	H300008755	ENSG00000181803	NM_001001968.1	341799	OR6S1	olfactory receptor family 6 subfamily S member 1	GO:0007186 G-protein coupled receptor signaling pathway,GO:0050911 detection of chemical stimulus involved in sensory perception of smell	GO:0004930 G-protein coupled receptor activity,GO:0004984 olfactory receptor activity	GO:0005886 plasma membrane,GO:0016021 integral component of membrane	2.10495	4.56623	3.95668	3.57039	2.16928	1.11721	*		0.902371	-0.148207			1.8797	0.910501			0.781913	-0.35492
	2.15137	4.7351	CHsGV10001384	CHsGV10001384	ENSG00000164124	NM_018342.4	55314	TMEM144	transmembrane protein 144	-	-	GO:0016021 integral component of membrane	2.15137	4.7351	3.48041	7.70098	2.20097	1.13814	*		2.21266	1.14578	*		1.61777	0.694003			1.62636	0.701646
	5.05464	11.2104	AHsV10002367	AHsV10002367	ENSG00000154175	NM_015429.3	25890	ABI3BP	ABI family member 3 binding protein	GO:0010811 positive regulation of cell-substrate adhesion,GO:0030198 extracellular matrix organization	GO:0005518 collagen binding,GO:0008201 heparin binding	GO:0005614 interstitial matrix,GO:0005615 extracellular space,GO:0031012 extracellular matrix	5.05464	11.2104	343.994	87.4144	2.21784	1.14915	*		0.254116	-1.97644		*	68.055	6.08863	***		7.79763	2.96303	**
	5.26403	10.8871	H300018797	H300018797	ENSG00000107957	XM_011540387.1	9644	SH3PXD2A	SH3 and PX domains 2A	GO:0006801 superoxide metabolic process,GO:0072675 osteoclast fusion	GO:0005515 protein binding,GO:0035091 phosphatidylinositol binding	GO:0002102 podosome,GO:0005737 cytoplasm,GO:0030054 cell junction,GO:0042995 cell projection	5.26403	10.8871	10.2577	7.77356	2.0682	1.04838	*		0.757825	-0.400062			1.94864	0.962471			0.714017	-0.485971
	5.14325	10.4444	DHsGV10002212	DHsGV10002212	ENSG00000261787	XM_011517433.1	100129654	TCF24	transcription factor 24	GO:0006351 transcription, DNA-templated,GO:0006355 regulation of transcription, DNA-templated	GO:0003677 DNA binding,GO:0046983 protein dimerization activity	GO:0005634 nucleus	5.14325	10.4444	4.83155	5.26789	2.0307	1.02197	*		1.09031	0.124741			0.939396	-0.0901948			0.504376	-0.987428
	3.07952	6.78619	AHsV10003539	AHsV10003539	ENSG00000186871	NM_017669.2	54821	ERCC6L	excision repair cross-complementation group 6 like	GO:0000278 mitotic cell cycle,GO:0007067 mitotic nuclear division,GO:0007264 small GTPase mediated signal transduction,GO:0008152 metabolic process,GO:0051301 cell division	GO:0003677 DNA binding,GO:0004386 helicase activity,GO:0005515 protein binding,GO:0005524 ATP binding	GO:0000777 condensed chromosome kinetochore,GO:0005654 nucleoplasm,GO:0005737 cytoplasm,GO:0005813 centrosome,GO:0005829 cytosol,GO:0005886 plasma membrane,GO:0016020 membrane	3.07952	6.78619	7.17813	10.3197	2.20365	1.1399	*		1.43766	0.52372			2.33092	1.2209	*		1.52069	0.604727
	1.02892	2.25828	AHsV10000340	AHsV10000340	ENSG00000237647	NR_073397.1	619343	ERICH1-AS1	ERICH1 antisense RNA 1	-	-	-	1.02892	2.25828	1.39626	2.04238	2.19481	1.13409	*		1.46275	0.548683			1.35702	0.44044			0.904398	-0.14497
	1.01663	2.59679	H300009915	H300009915	ENSG00000167139	NM_153356.2	161514	TBC1D21	TBC1 domain family member 21	GO:0043547 positive regulation of GTPase activity,GO:1902017 regulation of cilium assembly	GO:0003779 actin binding,GO:0005096 GTPase activator activity,GO:0017137 Rab GTPase binding	GO:0001669 acrosomal vesicle,GO:0070062 extracellular exosome	1.01663	2.59679	2.20558	1.85928	2.5543	1.35293	*		0.842987	-0.246418			2.1695	1.11736	*		0.715992	-0.481984
	1.04289	2.58183	H200012430	H200012430	ENSG00000128710	NM_002148.3	3236	HOXD10	homeobox D10	GO:0006351 transcription, DNA-templated,GO:0007338 single fertilization,GO:0007519 skeletal muscle tissue development,GO:0008344 adult locomotory behavior,GO:0009952 anterior/posterior pattern specification,GO:0009954 proximal/distal pattern formation,GO:0021520 spinal cord motor neuron cell fate specification,GO:0030326 embryonic limb morphogenesis,GO:0035136 forelimb morphogenesis,GO:0035137 hi…	GO:0003682 chromatin binding,GO:0003700 transcription factor activity, sequence-specific DNA binding,GO:0043565 sequence-specific DNA binding	GO:0005634 nucleus	1.04289	2.58183	23.6291	22.1484	2.47563	1.3078	*		0.937335	-0.0933632			22.6572	4.5019	***		8.57858	3.10074	***
	1.04289	2.49867	H200000280	H200000280	ENSG00000169469	NM_003125.2	6699	SPRR1B	small proline rich protein 1B	GO:0008544 epidermis development,GO:0018149 peptide cross-linking,GO:0030216 keratinocyte differentiation,GO:0031424 keratinization	GO:0005198 structural molecule activity,GO:0030674 protein binding, bridging	GO:0001533 cornified envelope,GO:0005737 cytoplasm,GO:0070062 extracellular exosome	1.04289	2.49867	1.7805	1.91183	2.3959	1.26057	*		1.07376	0.102669			1.70727	0.771689			0.765139	-0.386206
	2.91402	6.08686	opHsV0400004724	opHsV0400004724	ENSG00000149948	XM_011537718.1	100129940	LOC100129940	uncharacterized LOC100129940	-	-	-	2.91402	6.08686	5.3103	5.6704	2.08882	1.06269	*		1.06781	0.0946579			1.82233	0.865785			0.931581	-0.102247
	3.22656	6.88863	opHsV0400005637	opHsV0400005637	ENSG00000197635	NM_001935.3	1803	DPP4	dipeptidyl peptidase 4	GO:0001662 behavioral fear response,GO:0001666 response to hypoxia,GO:0006508 proteolysis,GO:0008284 positive regulation of cell proliferation,GO:0010716 negative regulation of extracellular matrix disassembly,GO:0031295 T cell costimulation,GO:0033632 regulation of cell-cell adhesion mediated by integrin,GO:0035641 locomotory exploration behavior,GO:0036343 psychomotor behavior,GO:0042110 T cell…	GO:0001618 virus receptor activity,GO:0002020 protease binding,GO:0004252 serine-type endopeptidase activity,GO:0005102 receptor binding,GO:0005515 protein binding,GO:0008236 serine-type peptidase activity,GO:0008239 dipeptidyl-peptidase activity,GO:0042802 identical protein binding,GO:0042803 protein homodimerization activity	GO:0005765 lysosomal membrane,GO:0005886 plasma membrane,GO:0005925 focal adhesion,GO:0009986 cell surface,GO:0016020 membrane,GO:0016021 integral component of membrane,GO:0016324 apical plasma membrane,GO:0030027 lamellipodium,GO:0030139 endocytic vesicle,GO:0031258 lamellipodium membrane,GO:0045121 membrane raft,GO:0046581 intercellular canaliculus,GO:0070062 extracellular exosome,GO:0071438 in…	3.22656	6.88863	272.985	273.758	2.13498	1.09422	*		1.00283	0.00407657			84.6056	6.40268	***		39.7405	5.31254	***
	1.10244	2.36123	H200011838	H200011838	ENSG00000198765	XM_011542038.1	6847	SYCP1	synaptonemal complex protein 1	GO:0000711 meiotic DNA repair synthesis,GO:0007130 synaptonemal complex assembly,GO:0007131 reciprocal meiotic recombination,GO:0007283 spermatogenesis,GO:0032880 regulation of protein localization,GO:0035092 sperm chromatin condensation,GO:0051026 chiasma assembly,GO:0051301 cell division,GO:0051878 lateral element assembly	GO:0003677 DNA binding	GO:0000801 central element,GO:0000802 transverse filament,GO:0001673 male germ cell nucleus	1.10244	2.36123	3.19317	1.87352	2.14182	1.09884	*		0.586728	-0.769237			2.89645	1.53429	*		0.793451	-0.333786
	1.1016	2.3658	DHsGV10004506	DHsGV10004506	ENSG00000184814	NM_001013650.2	389151	PRR23B	proline rich 23B	-	-	-	1.1016	2.3658	3.08625	1.98983	2.14762	1.10274	*		0.644742	-0.633206			2.80162	1.48626	*		0.841081	-0.249683
	1.04374	2.25752	H300022150	H300022150	-	NM_001242867.1	3812	KIR3DL2	killer cell immunoglobulin like receptor, three Ig domains and long cytoplasmic tail 2	GO:0006968 cellular defense response,GO:0050776 regulation of immune response	-	GO:0005886 plasma membrane,GO:0005887 integral component of plasma membrane	1.04374	2.25752	2.4371	2.06923	2.16292	1.11298	*		0.849055	-0.23607			2.33497	1.2234	*		0.916593	-0.125646
	1.04121	2.25727	H300016620	H300016620	ENSG00000145863	NM_000811.2	2559	GABRA6	gamma-aminobutyric acid type A receptor alpha6 subunit	GO:0006810 transport,GO:0007165 signal transduction,GO:0007214 gamma-aminobutyric acid signaling pathway,GO:0007268 synaptic transmission,GO:0034220 ion transmembrane transport,GO:0055085 transmembrane transport,GO:0099565 chemical synaptic transmission, postsynaptic,GO:1902476 chloride transmembrane transport	GO:0004890 GABA-A receptor activity,GO:0005230 extracellular ligand-gated ion channel activity,GO:0005254 chloride channel activity,GO:0008503 benzodiazepine receptor activity	GO:0005886 plasma membrane,GO:0005887 integral component of plasma membrane,GO:0030054 cell junction,GO:0034707 chloride channel complex,GO:0045211 postsynaptic membrane,GO:1902711 GABA-A receptor complex	1.04121	2.25727	2.90302	2.24893	2.16794	1.11632	*		0.774687	-0.368315			2.78813	1.4793	*		0.996307	-0.00533768
	2.8676	6.24103	CHsGV10003331	CHsGV10003331	ENSG00000006607	NM_014808.3	9855	FARP2	FERM, ARH/RhoGEF and pleckstrin domain protein 2	GO:0007155 cell adhesion,GO:0007411 axon guidance,GO:0016322 neuron remodeling,GO:0016601 Rac protein signal transduction,GO:0030316 osteoclast differentiation,GO:0031532 actin cytoskeleton reorganization,GO:0033623 regulation of integrin activation,GO:0035023 regulation of Rho protein signal transduction,GO:0043547 positive regulation of GTPase activity,GO:0071526 semaphorin-plexin signaling pat…	GO:0005089 Rho guanyl-nucleotide exchange factor activity,GO:0008092 cytoskeletal protein binding,GO:0030676 Rac guanyl-nucleotide exchange factor activity	GO:0005737 cytoplasm,GO:0005829 cytosol,GO:0005856 cytoskeleton,GO:0019898 extrinsic component of membrane	2.8676	6.24103	5.80879	4.78082	2.17639	1.12194	*		0.823032	-0.28098			2.02566	1.01839	*		0.766031	-0.384525
	2.40268	5.33707	H200017074	H200017074	ENSG00000006025	XR_934362.1	114881	OSBPL7	oxysterol binding protein like 7	GO:0006869 lipid transport,GO:0071397 cellular response to cholesterol,GO:1901800 positive regulation of proteasomal protein catabolic process	GO:0005515 protein binding,GO:0015485 cholesterol binding	GO:0005776 autophagosome,GO:0005789 endoplasmic reticulum membrane,GO:0005829 cytosol,GO:0005886 plasma membrane,GO:0097038 perinuclear endoplasmic reticulum	2.40268	5.33707	3.19565	3.66125	2.2213	1.1514	*		1.1457	0.196229			1.33003	0.411463			0.686004	-0.543711
	2.43596	5.3888	CHsGV10003348	CHsGV10003348	ENSG00000170006	NM_152680.2	201799	TMEM154	transmembrane protein 154	-	-	GO:0016021 integral component of membrane	2.43596	5.3888	17.2483	46.5671	2.21218	1.14547	*		2.6998	1.43285	*		7.0807	2.82389	**		8.64147	3.11128	***
	2.38955	5.5209	H200003701	H200003701	ENSG00000145088	NM_001320041.1	55840	EAF2	ELL associated factor 2	GO:0006366 transcription from RNA polymerase II promoter,GO:0006915 apoptotic process,GO:0030308 negative regulation of cell growth,GO:0045944 positive regulation of transcription from RNA polymerase II promoter,GO:0060770 negative regulation of epithelial cell proliferation involved in prostate gland development	GO:0000977 RNA polymerase II regulatory region sequence-specific DNA binding,GO:0001228 transcriptional activator activity, RNA polymerase II transcription regulatory region sequence-specific binding,GO:0005515 protein binding	GO:0005654 nucleoplasm,GO:0008023 transcription elongation factor complex,GO:0016607 nuclear speck,GO:0032783 ELL-EAF complex	2.38955	5.5209	4.03505	5.57211	2.31044	1.20816	*		1.38093	0.465636			1.68862	0.755849			1.00928	0.0133195
	2.34483	4.76552	opHsV0400001931	opHsV0400001931	ENSG00000214814	XM_011517237.1	654463	FER1L6	fer-1 like family member 6	-	-	GO:0016021 integral component of membrane	2.34483	4.76552	4.37432	4.74515	2.03236	1.02315	*		1.08478	0.117397			1.86552	0.899578			0.995726	-0.00617934
	2.43596	4.99196	opHsV0400003016	opHsV0400003016	ENSG00000102034	NM_001127197.1	2000	ELF4	E74 like ETS transcription factor 4	GO:0001787 natural killer cell proliferation,GO:0001866 NK T cell proliferation,GO:0006366 transcription from RNA polymerase II promoter,GO:0030154 cell differentiation,GO:0045893 positive regulation of transcription, DNA-templated,GO:0045944 positive regulation of transcription from RNA polymerase II promoter	GO:0000978 RNA polymerase II core promoter proximal region sequence-specific DNA binding,GO:0001077 transcriptional activator activity, RNA polymerase II core promoter proximal region sequence-specific binding,GO:0005515 protein binding	GO:0005654 nucleoplasm,GO:0005794 Golgi apparatus,GO:0016605 PML body,GO:0031965 nuclear membrane	2.43596	4.99196	3.51836	4.40402	2.04928	1.03511	*		1.25173	0.323918			1.44434	0.530409			0.882222	-0.180787
	2.43596	5.02823	AHsV10001090	AHsV10001090	ENSG00000188493	NM_198476.3	284325	C19orf54	chromosome 19 open reading frame 54	-	-	-	2.43596	5.02823	4.17247	4.61057	2.06416	1.04556	*		1.105	0.144042			1.71286	0.776409			0.916937	-0.125106
	1.53323	3.36737	opHsV0400010302	opHsV0400010302	ENSG00000204682	NM_001010911.2	399726	CASC10	cancer susceptibility candidate 10	-	-	-	1.53323	3.36737	4.98221	6.58683	2.19626	1.13505	*		1.32207	0.402798			3.24948	1.70021	*		1.95607	0.967959
	1.52179	3.3017	opHsV0400000747	opHsV0400000747	ENSG00000187905	NM_001291006.1	400891	LRRC74B	leucine rich repeat containing 74B	-	-	-	1.52179	3.3017	3.06402	3.24878	2.16962	1.11744	*		1.0603	0.0844718			2.01343	1.00966	*		0.983972	-0.0233105
	1.50697	3.24972	H200005125	H200005125	ENSG00000164265	NM_054023.4	117156	SCGB3A2	secretoglobin family 3A member 2	GO:0006898 receptor-mediated endocytosis	-	GO:0005576 extracellular region,GO:0071682 endocytic vesicle lumen	1.50697	3.24972	2.29471	6.654	2.15646	1.10867	*		2.89971	1.53591	*		1.52273	0.606664			2.04756	1.0339	*
	1.44742	3.11102	H300007588	H300007588	-	NM_004942.3	1673	DEFB4A	defensin beta 4A	GO:0006935 chemotaxis,GO:0006955 immune response,GO:0007186 G-protein coupled receptor signaling pathway,GO:0042742 defense response to bacterium,GO:0045087 innate immune response	-	GO:0005576 extracellular region,GO:0005796 Golgi lumen	1.44742	3.11102	2.20268	4.85681	2.14935	1.1039	*		2.20495	1.14075	*		1.5218	0.605775			1.56117	0.642624
	1.41499	3.22892	DHsGV10000455	DHsGV10000455	ENSG00000145414	NM_138386.2	92345	NAF1	nuclear assembly factor 1 ribonucleoprotein	GO:0001522 pseudouridine synthesis,GO:0006364 rRNA processing,GO:0042254 ribosome biogenesis,GO:1904874 positive regulation of telomerase RNA localization to Cajal body	GO:0003723 RNA binding,GO:0005515 protein binding,GO:0044822 poly(A) RNA binding,GO:0070034 telomerase RNA binding	GO:0005634 nucleus,GO:0005732 small nucleolar ribonucleoprotein complex,GO:0005737 cytoplasm	1.41499	3.22892	3.16214	5.2573	2.28195	1.19026	*		1.66258	0.733422			2.23475	1.16011	*		1.62819	0.703271
	1.41499	3.33796	H200015225	H200015225	ENSG00000178502	NM_018143.2	55175	KLHL11	kelch like family member 11	-	-	-	1.41499	3.33796	4.62113	4.00176	2.35901	1.23818	*		0.865969	-0.207613			3.26585	1.70746	*		1.19886	0.261666
	1.53408	3.53701	H200020360	H200020360	ENSG00000164616	NR_132347.1	26223	FBXL21	F-box and leucine-rich repeat protein 21 (gene/pseudogene)	GO:0016567 protein ubiquitination,GO:0043153 entrainment of circadian clock by photoperiod,GO:0048511 rhythmic process	GO:0004842 ubiquitin-protein transferase activity	GO:0000151 ubiquitin ligase complex,GO:0005634 nucleus,GO:0005829 cytosol,GO:0019005 SCF ubiquitin ligase complex	1.53408	3.53701	3.90053	3.24538	2.30563	1.20516	*		0.832035	-0.265284			2.54259	1.3463	*		0.91755	-0.124142
	1.47818	2.99311	H300008633	H300008633	ENSG00000197887	NM_001004459.1	219958	OR1S2	olfactory receptor family 1 subfamily S member 2	GO:0007186 G-protein coupled receptor signaling pathway,GO:0050907 detection of chemical stimulus involved in sensory perception,GO:0050911 detection of chemical stimulus involved in sensory perception of smell	GO:0004888 transmembrane signaling receptor activity,GO:0004930 G-protein coupled receptor activity,GO:0004984 olfactory receptor activity	GO:0005886 plasma membrane,GO:0016021 integral component of membrane	1.47818	2.99311	3.1366	2.82825	2.02487	1.01783	*		0.901694	-0.149291			2.12194	1.08538	*		0.944921	-0.0817346
	1.74515	3.53701	H200020257	H200020257	ENSG00000172551	XM_011537868.1	118430	MUCL1	mucin like 1	GO:0006493 protein O-linked glycosylation,GO:0016266 O-glycan processing,GO:0043687 post-translational protein modification,GO:0044267 cellular protein metabolic process	-	GO:0005576 extracellular region,GO:0005796 Golgi lumen,GO:0016020 membrane	1.74515	3.53701	2.6286	2.20861	2.02676	1.01918	*		0.840222	-0.251157			1.50623	0.590943			0.624429	-0.679391
	1.50781	3.05954	opHsV0400006712	opHsV0400006712	ENSG00000187223	NM_178430.3	353141	LCE2D	late cornified envelope 2D	GO:0018149 peptide cross-linking,GO:0030216 keratinocyte differentiation,GO:0031424 keratinization	GO:0005198 structural molecule activity,GO:0005515 protein binding	GO:0001533 cornified envelope,GO:0005737 cytoplasm	1.50781	3.05954	2.05286	3.53473	2.02912	1.02086	*		1.72186	0.783964			1.36148	0.445176			1.15531	0.208282
	1.73202	3.5218	H300006776	H300006776	-	NR_027711.1	26343	OR5E1P	olfactory receptor family 5 subfamily E member 1 pseudogene	-	-	-	1.73202	3.5218	2.62322	2.2449	2.03335	1.02386	*		0.855781	-0.224687			1.51454	0.598884			0.637431	-0.649658
	1.43429	2.94138	H200012251	H200012251	ENSG00000206549	NM_013270.4	29122	PRSS50	protease, serine 50	GO:0006508 proteolysis	GO:0004252 serine-type endopeptidase activity,GO:0004298 threonine-type endopeptidase activity	GO:0005737 cytoplasm,GO:0005783 endoplasmic reticulum	1.43429	2.94138	4.59301	1.44618	2.05075	1.03615	*		0.314866	-1.66719		*	3.20228	1.6791	*		0.491667	-1.02425		*
	1.62606	3.36813	H200010220	H200010220	ENSG00000109132	NM_003924.3	8929	PHOX2B	paired like homeobox 2b	GO:0001764 neuron migration,GO:0002087 regulation of respiratory gaseous exchange by neurological system process,GO:0003357 noradrenergic neuron differentiation,GO:0003358 noradrenergic neuron development,GO:0003360 brainstem development,GO:0006366 transcription from RNA polymerase II promoter,GO:0008285 negative regulation of cell proliferation,GO:0010001 glial cell differentiation,GO:0010468 re…	GO:0000977 RNA polymerase II regulatory region sequence-specific DNA binding,GO:0000978 RNA polymerase II core promoter proximal region sequence-specific DNA binding,GO:0001077 transcriptional activator activity, RNA polymerase II core promoter proximal region sequence-specific binding	GO:0000790 nuclear chromatin	1.62606	3.36813	2.14447	1.90981	2.07135	1.05057	*		0.890575	-0.167191			1.31881	0.399242			0.567024	-0.818517
	1.56652	3.24947	H300000357	H300000357	ENSG00000179141	NR_046378.1	100874107	MTUS2-AS1	MTUS2 antisense RNA 1	-	-	-	1.56652	3.24947	2.02236	1.33049	2.07433	1.05265	*		0.657892	-0.604078			1.29099	0.368479			0.409449	-1.28824		*
	1.98502	4.44172	H200004536	H200004536	-	NM_002277.2	3881	KRT31	keratin 31, type I	GO:0008544 epidermis development	GO:0005200 structural constituent of cytoskeleton,GO:0005515 protein binding	GO:0005615 extracellular space,GO:0005882 intermediate filament,GO:0070062 extracellular exosome	1.98502	4.44172	7.2682	3.62559	2.23762	1.16197	*		0.498828	-1.00338		*	3.66153	1.87244	*		0.816257	-0.292905
	2.01746	4.42601	H200018222	H200018222	ENSG00000139572	XM_011538495.1	53831	GPR84	G protein-coupled receptor 84	GO:0007200 phospholipase C-activating G-protein coupled receptor signaling pathway,GO:0007218 neuropeptide signaling pathway,GO:0008150 biological_process	GO:0008528 G-protein coupled peptide receptor activity	GO:0005886 plasma membrane,GO:0005887 integral component of plasma membrane,GO:0043235 receptor complex	2.01746	4.42601			2.19385	1.13347	*
	1.92716	4.19095	AHsV10002419	AHsV10002419	ENSG00000122711	NM_014471.1	27290	SPINK4	serine peptidase inhibitor, Kazal type 4	GO:0010951 negative regulation of endopeptidase activity	GO:0004867 serine-type endopeptidase inhibitor activity	GO:0005576 extracellular region	1.92716	4.19095	1.59976	3.66125	2.17467	1.1208	*		2.28863	1.19449	*		0.830109	-0.268627			0.873608	-0.194942
	2.04457	4.32915	AHsV10001780	AHsV10001780	ENSG00000183248	NR_104345.1	80164	PRR36	proline rich 36	-	-	-	2.04457	4.32915	3.94386	3.94581	2.11739	1.08229	*		1.00049	0.000713515			1.92895	0.947812			0.91145	-0.133764
	1.98671	4.15419	CHsGV10001590	CHsGV10001590	ENSG00000079263	NM_001278453.1	11262	SP140	SP140 nuclear body protein	GO:0006355 regulation of transcription, DNA-templated,GO:0006952 defense response	GO:0003677 DNA binding,GO:0003700 transcription factor activity, sequence-specific DNA binding,GO:0005515 protein binding,GO:0008270 zinc ion binding	GO:0005634 nucleus,GO:0005635 nuclear envelope,GO:0005654 nucleoplasm,GO:0005730 nucleolus,GO:0005739 mitochondrion,GO:0016605 PML body	1.98671	4.15419	2.10363	6.91247	2.09099	1.06418	*		3.28597	1.71632	*		1.05885	0.082499			1.66398	0.734635
	1.79325	3.67037	H300008383	H300008383	ENSG00000188175	XM_011516001.1	253012	HEPACAM2	HEPACAM family member 2	GO:0007067 mitotic nuclear division,GO:0051297 centrosome organization,GO:0051301 cell division	GO:0005515 protein binding	GO:0000139 Golgi membrane,GO:0005794 Golgi apparatus,GO:0005813 centrosome,GO:0005819 spindle,GO:0016021 integral component of membrane,GO:0030496 midbody	1.79325	3.67037	3.33059	1.87213	2.04677	1.03335	*		0.562102	-0.831095			1.85729	0.893196			0.510065	-0.971246
	1.83882	3.74315	opHsV0400000750	opHsV0400000750	-	XR_427902.2	166994	LOC166994	integral membrane glycoprotein-like	-	-	-	1.83882	3.74315	2.23319	3.83957	2.03562	1.02547	*		1.71932	0.781839			1.21446	0.280321			1.02576	0.0366888
	2.14968	4.30302	AHsV10001005	AHsV10001005	ENSG00000121988	NM_001286568.1	84083	ZRANB3	zinc finger RANBP2-type containing 3	GO:0000733 DNA strand renaturation,GO:0006281 DNA repair,GO:0006974 cellular response to DNA damage stimulus,GO:0009411 response to UV,GO:0031297 replication fork processing,GO:0036292 DNA rewinding,GO:0045910 negative regulation of DNA recombination,GO:0048478 replication fork protection,GO:0090305 nucleic acid phosphodiester bond hydrolysis	GO:0003678 DNA helicase activity,GO:0004520 endodeoxyribonuclease activity,GO:0005515 protein binding,GO:0005524 ATP binding,GO:0008270 zinc ion binding,GO:0036310 annealing helicase activity,GO:0070530 K63-linked polyubiquitin binding	GO:0005634 nucleus,GO:0043596 nuclear replication fork	2.14968	4.30302	2.7169	4.44573	2.0017	1.00123	*		1.63633	0.710461			1.26386	0.337838			1.03317	0.0470724
	1.28108	2.80243	H200020028	H200020028	ENSG00000125998	NM_178468.5	128876	FAM83C	family with sequence similarity 83 member C	-	GO:0019901 protein kinase binding	-	1.28108	2.80243		3.491	2.18756	1.12932	*										1.24571	0.316963
	1.22069	2.6333	H300018212	H300018212	ENSG00000124678	NM_001261821.1	6954	TCP11	t-complex 11, testis-specific	GO:0007275 multicellular organismal development,GO:0007283 spermatogenesis,GO:0030154 cell differentiation	-	GO:0016021 integral component of membrane	1.22069	2.6333		1.5659	2.15723	1.10918	*										0.594653	-0.749879
	1.16114	2.47913	H200000082	H200000082	ENSG00000120500	XM_011530956.1	407	ARR3	arrestin 3, retinal (X-arrestin)	GO:0001932 regulation of protein phosphorylation,GO:0006897 endocytosis,GO:0007165 signal transduction,GO:0007601 visual perception	GO:0002046 opsin binding,GO:0005515 protein binding,GO:0019904 protein domain specific binding,GO:0051219 phosphoprotein binding	GO:0001750 photoreceptor outer segment,GO:0001917 photoreceptor inner segment,GO:0005737 cytoplasm,GO:0045202 synapse	1.16114	2.47913	2.76022	2.07326	2.13508	1.09429	*		0.75112	-0.412885			2.37717	1.24924	*		0.836284	-0.257935
	1.13235	2.4122	opHsV0400003590	opHsV0400003590	ENSG00000197849	NR_045681.1	26494	OR8G1	olfactory receptor family 8 subfamily G member 1 (gene/pseudogene)	GO:0007186 G-protein coupled receptor signaling pathway,GO:0007608 sensory perception of smell,GO:0050911 detection of chemical stimulus involved in sensory perception of smell	GO:0004930 G-protein coupled receptor activity,GO:0004984 olfactory receptor activity,GO:0005549 odorant binding	GO:0005886 plasma membrane,GO:0016021 integral component of membrane	1.13235	2.4122	2.9055	1.79753	2.13026	1.09103	*		0.618663	-0.692775			2.56591	1.35947	*		0.745183	-0.424333
	1.28276	2.72104	H200003963	H200003963	ENSG00000074966	NM_003328.2	7294	TXK	TXK tyrosine kinase	GO:0001816 cytokine production,GO:0001865 NK T cell differentiation,GO:0002250 adaptive immune response,GO:0006357 regulation of transcription from RNA polymerase II promoter,GO:0006366 transcription from RNA polymerase II promoter,GO:0006468 protein phosphorylation,GO:0007169 transmembrane receptor protein tyrosine kinase signaling pathway,GO:0007202 activation of phospholipase C activity,GO:000…	GO:0000978 RNA polymerase II core promoter proximal region sequence-specific DNA binding,GO:0001012 RNA polymerase II regulatory region DNA binding,GO:0001077 transcriptional activator activity, RNA polymerase II core promoter proximal region sequence-specific binding,GO:0004715 non-membrane spanning protein tyrosine kinase activity,GO:0005102 receptor binding,GO:0005515 protein binding,GO:000552…	GO:0005634 nucleus,GO:0005737 cytoplasm,GO:0031234 extrinsic component of cytoplasmic side of plasma membrane	1.28276	2.72104	2.91088	1.77446	2.12123	1.0849	*		0.609596	-0.714074			2.26923	1.1822	*		0.652128	-0.616774
	1.1497	2.39698	H300019511	H300019511	ENSG00000138100	NM_187841.2	57159	TRIM54	tripartite motif containing 54	GO:0007017 microtubule-based process,GO:0007026 negative regulation of microtubule depolymerization,GO:0007165 signal transduction,GO:0007275 multicellular organismal development,GO:0030154 cell differentiation	GO:0004871 signal transducer activity,GO:0005515 protein binding,GO:0008017 microtubule binding,GO:0008270 zinc ion binding	GO:0005874 microtubule,GO:0005875 microtubule associated complex,GO:0030018 Z disc	1.1497	2.39698	1.35335	2.19235	2.08488	1.05997	*		1.61994	0.69594			1.17714	0.235284			0.914629	-0.128741
	1.1497	2.39673	opHsV0400002477	opHsV0400002477	ENSG00000185495	XR_159115.3	100287497	LOC100287497	uncharacterized LOC100287497	-	-	-	1.1497	2.39673	1.69965	3.24538	2.08466	1.05981	*		1.90944	0.933153			1.47834	0.563979			1.35409	0.437318
	1.2084	2.51489	AHsV10000725	AHsV10000725	ENSG00000161270	NM_032123.6	84063	KIRREL2	kin of IRRE like 2 (Drosophila)	GO:0001933 negative regulation of protein phosphorylation,GO:0007155 cell adhesion,GO:0016337 single organismal cell-cell adhesion	GO:0005515 protein binding	GO:0005886 plasma membrane,GO:0016021 integral component of membrane,GO:0036057 slit diaphragm	1.2084	2.51489	2.67151	1.81958	2.08118	1.0574	*		0.681106	-0.554049			2.21078	1.14456	*		0.723523	-0.46689
	1.16114	2.77175	AHsV10001779	AHsV10001779	ENSG00000147655	XM_011517019.1	340419	RSPO2	R-spondin 2	GO:0001649 osteoblast differentiation,GO:0016055 Wnt signaling pathway,GO:0030177 positive regulation of Wnt signaling pathway,GO:0030282 bone mineralization,GO:0035115 embryonic forelimb morphogenesis,GO:0035116 embryonic hindlimb morphogenesis,GO:0042489 negative regulation of odontogenesis of dentin-containing tooth,GO:0060437 lung growth,GO:0060441 epithelial tube branching involved in lung m…	GO:0005102 receptor binding,GO:0005515 protein binding,GO:0008201 heparin binding	GO:0005576 extracellular region,GO:0009986 cell surface	1.16114	2.77175	1.22379		2.38709	1.25526	*						1.05396	0.0758187
	1.17512	2.36072	H200014774	H200014774	ENSG00000251664	NM_018903.3	56137	PCDHA12	protocadherin alpha 12	GO:0007156 homophilic cell adhesion via plasma membrane adhesion molecules	GO:0005509 calcium ion binding	GO:0005886 plasma membrane,GO:0016021 integral component of membrane	1.17512	2.36072	1.99671	1.82298	2.00893	1.00642	*		0.912994	-0.131323			1.69916	0.764822			0.772215	-0.372926
	1.2084	2.42766	H200011850	H200011850	ENSG00000181552	NM_022360.4	64184	EDDM3B	epididymal protein 3B	-	GO:0003674 molecular_function,GO:0005515 protein binding	GO:0005576 extracellular region	1.2084	2.42766	3.13702	1.77787	2.00899	1.00647	*		0.566738	-0.819246			2.59601	1.3763	*		0.732338	-0.449418
	1.30734	2.66931	AHsV10002390	AHsV10002390	ENSG00000184949	NM_001291030.1	646851	FAM227A	family with sequence similarity 227 member A	-	-	-	1.30734	2.66931	2.57658	2.27376	2.04179	1.02984	*		0.882473	-0.180377			1.97086	0.978826			0.851816	-0.231386
	1.32833	2.73625	AHsV10001173	AHsV10001173	ENSG00000204936	NM_020406.3	57126	CD177	CD177 molecule	GO:0007596 blood coagulation,GO:0050900 leukocyte migration	GO:0005515 protein binding	GO:0005886 plasma membrane,GO:0031225 anchored component of membrane,GO:0070062 extracellular exosome	1.32833	2.73625	2.81099	10.1037	2.05991	1.04258	*		3.59435	1.84573	*		2.11618	1.08146	*		3.69254	1.88461	*
	1.02892	2.15483	H300019617	H300019617	ENSG00000198624	NM_015621.2	26112	CCDC69	coiled-coil domain containing 69	-	-	-	1.02892	2.15483	1.3426	1.52898	2.09426	1.06644	*		1.13882	0.187545			1.30486	0.383894			0.709561	-0.495002
	1.09015	2.23748	H200013735	H200013735	ENSG00000138741	NM_003305.2	7222	TRPC3	transient receptor potential cation channel subfamily C member 3	GO:0006816 calcium ion transport,GO:0006828 manganese ion transport,GO:0007338 single fertilization,GO:0007411 axon guidance,GO:0007596 blood coagulation,GO:0007602 phototransduction,GO:0010524 positive regulation of calcium ion transport into cytosol,GO:0030168 platelet activation,GO:0033198 response to ATP,GO:0034220 ion transmembrane transport,GO:0051480 regulation of cytosolic calcium ion con…	GO:0005262 calcium channel activity,GO:0005515 protein binding,GO:0015279 store-operated calcium channel activity,GO:0070679 inositol 1,4,5 trisphosphate binding	GO:0005829 cytosol,GO:0005886 plasma membrane,GO:0005887 integral component of plasma membrane	1.09015	2.23748		1.37359	2.05245	1.03734	*										0.613902	-0.703919
	1.10328	2.22761	H200008229	H200008229	ENSG00000177822	NR_027107.2	90768	LOC90768	uncharacterized LOC90768	-	-	-	1.10328	2.22761	9.16612	8.11407	2.01907	1.01369	*		0.885224	-0.175885			8.30803	3.05451	***		3.64251	1.86493	*
	1.1016	2.2063	H300008835	H300008835	ENSG00000249961	XM_011523017.1	283847	CCDC79	coiled-coil domain containing 79	GO:0007129 synapsis,GO:0045141 meiotic telomere clustering,GO:0070197 meiotic attachment of telomere to nuclear envelope	GO:0003677 DNA binding	GO:0000781 chromosome, telomeric region,GO:0000784 nuclear chromosome, telomeric region,GO:0005637 nuclear inner membrane,GO:0070187 telosome	1.1016	2.2063	2.14985	2.11636	2.00282	1.00203	*		0.984422	-0.0226509			1.95158	0.964641			0.959235	-0.0600432
	48.8128	12.5837	H300010198	H300010198	ENSG00000150676	XM_011544844.1	220047	CCDC83	coiled-coil domain containing 83	-	-	-	48.8128	12.5837	42.474	6.49458	0.257795	-1.9557		*	0.152907	-2.70927		**	0.870141	-0.200678			0.51611	-0.954249
	62.2954	14.3201	CHsGV10002892	CHsGV10002892	ENSG00000107562	NM_001033886.2	6387	CXCL12	C-X-C motif chemokine ligand 12	GO:0001569 patterning of blood vessels,GO:0001666 response to hypoxia,GO:0001667 ameboidal-type cell migration,GO:0001764 neuron migration,GO:0001938 positive regulation of endothelial cell proliferation,GO:0006874 cellular calcium ion homeostasis,GO:0006935 chemotaxis,GO:0006955 immune response,GO:0007155 cell adhesion,GO:0007165 signal transduction,GO:0007186 G-protein coupled receptor signalin…	GO:0005102 receptor binding,GO:0008009 chemokine activity,GO:0008083 growth factor activity,GO:0042056 chemoattractant activity,GO:0042379 chemokine receptor binding,GO:0045236 CXCR chemokine receptor binding	GO:0005576 extracellular region,GO:0005615 extracellular space,GO:0009897 external side of plasma membrane,GO:0070062 extracellular exosome	62.2954	14.3201	3485.91	50.7739	0.229874	-2.12108		**	0.0145655	-6.10131		***	55.9578	5.80627	***		3.54564	1.82605	*
	64.0088	17.7379	H300015355	H300015355	ENSG00000144857	NM_001301861.1	91653	BOC	BOC cell adhesion associated, oncogene regulated	GO:0007155 cell adhesion,GO:0042692 muscle cell differentiation,GO:0045663 positive regulation of myoblast differentiation,GO:0051149 positive regulation of muscle cell differentiation,GO:0098779 mitophagy in response to mitochondrial depolarization	GO:0005515 protein binding	GO:0005886 plasma membrane,GO:0016021 integral component of membrane,GO:0044295 axonal growth cone	64.0088	17.7379	295.243	52.6295	0.277117	-1.85143		*	0.178258	-2.48796		**	4.61254	2.20556	**		2.96706	1.56903	*
	50.6443	7.37117	H300018613	H300018613	ENSG00000099204	XM_005269830.3	3983	ABLIM1	actin binding LIM protein 1	GO:0007010 cytoskeleton organization,GO:0007411 axon guidance,GO:0007601 visual perception,GO:0009887 organ morphogenesis,GO:0030032 lamellipodium assembly,GO:0042384 cilium assembly,GO:0045944 positive regulation of transcription from RNA polymerase II promoter	GO:0003779 actin binding,GO:0005515 protein binding,GO:0008270 zinc ion binding	GO:0001725 stress fiber,GO:0005737 cytoplasm,GO:0015629 actin cytoskeleton,GO:0030027 lamellipodium,GO:0097481 neuronal postsynaptic density	50.6443	7.37117	14.1544	16.6874	0.145548	-2.78043		**	1.17896	0.23751			0.279487	-1.83915		*	2.26387	1.17879	*
	58.3071	21.5964	DHsGV10002723	DHsGV10002723	ENSG00000222009	NM_001136537.1	149478	BTBD19	BTB domain containing 19	-	-	-	58.3071	21.5964	30.7989	58.1705	0.37039	-1.43288		*	1.88872	0.917406			0.528219	-0.920791			2.69353	1.4295	*
	72.3566	23.3252	H300001406	H300001406	ENSG00000130176	NM_001299.5	1264	CNN1	calponin 1	GO:0006940 regulation of smooth muscle contraction,GO:0031032 actomyosin structure organization	GO:0003779 actin binding,GO:0005516 calmodulin binding	GO:0005856 cytoskeleton,GO:0005925 focal adhesion	72.3566	23.3252	279.628	12.1714	0.322365	-1.63323		*	0.0435272	-4.52194		***	3.86459	1.95031	*		0.521815	-0.938389
	75.8551	25.3639	H200006140	H200006140	ENSG00000118971	NM_001759.3	894	CCND2	cyclin D2	GO:0001934 positive regulation of protein phosphorylation,GO:0007049 cell cycle,GO:0045737 positive regulation of cyclin-dependent protein serine/threonine kinase activity,GO:0051301 cell division	GO:0005515 protein binding,GO:0019901 protein kinase binding	GO:0000307 cyclin-dependent protein kinase holoenzyme complex,GO:0000785 chromatin,GO:0005634 nucleus,GO:0005654 nucleoplasm,GO:0005730 nucleolus,GO:0005829 cytosol,GO:0031965 nuclear membrane	75.8551	25.3639	30.4852	47.0117	0.334373	-1.58047		*	1.54211	0.62491			0.401888	-1.31514		*	1.85349	0.890244
	89.5895	35.7874	CHsGV10000806	CHsGV10000806	ENSG00000164929	XR_928494.1	105369147	LOC105369147	uncharacterized LOC105369147	-	-	-	89.5895	35.7874	85.7156	78.0964	0.39946	-1.32388		*	0.911111	-0.134302			0.95676	-0.0637717			2.18223	1.1258	*
	89.1938	35.9205	CHsGV10003011	CHsGV10003011	ENSG00000166484	XM_011523957.1	5598	MAPK7	mitogen-activated protein kinase 7	GO:0002224 toll-like receptor signaling pathway,GO:0002755 MyD88-dependent toll-like receptor signaling pathway,GO:0002756 MyD88-independent toll-like receptor signaling pathway,GO:0007049 cell cycle,GO:0007165 signal transduction,GO:0018105 peptidyl-serine phosphorylation,GO:0019933 cAMP-mediated signaling,GO:0030154 cell differentiation,GO:0030821 negative regulation of cAMP catabolic process,G…	GO:0004707 MAP kinase activity,GO:0005515 protein binding,GO:0005524 ATP binding,GO:0051019 mitogen-activated protein kinase binding	GO:0005634 nucleus,GO:0005654 nucleoplasm,GO:0005737 cytoplasm,GO:0005829 cytosol,GO:0016605 PML body	89.1938	35.9205	60.3998	27.9751	0.402724	-1.31214		*	0.463165	-1.1104		*	0.677175	-0.5624			0.778805	-0.360666
	95.1036	41.5383	AHsV10000478	AHsV10000478	ENSG00000130702	NM_005560.4	3911	LAMA5	laminin subunit alpha 5	GO:0001525 angiogenesis,GO:0001658 branching involved in ureteric bud morphogenesis,GO:0001738 morphogenesis of a polarized epithelium,GO:0001755 neural crest cell migration,GO:0001942 hair follicle development,GO:0007010 cytoskeleton organization,GO:0007229 integrin-mediated signaling pathway,GO:0007517 muscle organ development,GO:0008037 cell recognition,GO:0008283 cell proliferation,GO:0009790…	GO:0005178 integrin binding,GO:0005198 structural molecule activity	GO:0005576 extracellular region,GO:0005604 basement membrane,GO:0005605 basal lamina,GO:0005610 laminin-5 complex,GO:0005615 extracellular space,GO:0005634 nucleus,GO:0031012 extracellular matrix,GO:0043259 laminin-10 complex,GO:0043260 laminin-11 complex,GO:0070062 extracellular exosome	95.1036	41.5383	9.98278	35.0629	0.436768	-1.19506		*	3.51234	1.81243	*		0.104967	-3.25199		***	0.844111	-0.244496
	96.3138	28.1964	H200010481	H200010481	ENSG00000077943	XM_011519752.1	8516	ITGA8	integrin subunit alpha 8	GO:0001656 metanephros development,GO:0001822 kidney development,GO:0007160 cell-matrix adhesion,GO:0007229 integrin-mediated signaling pathway,GO:0007420 brain development,GO:0007613 memory,GO:0016337 single organismal cell-cell adhesion,GO:0030030 cell projection organization,GO:0030198 extracellular matrix organization,GO:0030511 positive regulation of transforming growth factor beta receptor …	GO:0046872 metal ion binding	GO:0005783 endoplasmic reticulum,GO:0005886 plasma membrane,GO:0005925 focal adhesion,GO:0008305 integrin complex,GO:0009986 cell surface,GO:0014069 postsynaptic density,GO:0032591 dendritic spine membrane,GO:0034678 integrin alpha8-beta1 complex,GO:0043204 perikaryon,GO:0045177 apical part of cell	96.3138	28.1964	3.23608	2.15404	0.292756	-1.77223		*	0.665634	-0.587198			0.0335993	-4.89543		***	0.0763941	-3.71039		***
	97.9221	30.9677	AHsV10002399	AHsV10002399	ENSG00000140285	NM_002009.3	2252	FGF7	fibroblast growth factor 7	GO:0000165 MAPK cascade,GO:0000186 activation of MAPKK activity,GO:0001541 ovarian follicle development,GO:0002230 positive regulation of defense response to virus by host,GO:0006656 phosphatidylcholine biosynthetic process,GO:0007165 signal transduction,GO:0007173 epidermal growth factor receptor signaling pathway,GO:0007264 small GTPase mediated signal transduction,GO:0007265 Ras protein signal…	GO:0005111 type 2 fibroblast growth factor receptor binding,GO:0005515 protein binding,GO:0008083 growth factor activity,GO:0008201 heparin binding,GO:0042056 chemoattractant activity	GO:0005576 extracellular region,GO:0005615 extracellular space,GO:0005794 Golgi apparatus	97.9221	30.9677	837.296	82.1198	0.316248	-1.66087		*	0.0980773	-3.34994		***	8.55063	3.09603	***		2.65179	1.40697	*
	102.955	45.6222	CHsGV10002504	CHsGV10002504	ENSG00000175315	NM_001323.3	1474	CST6	cystatin E/M	GO:0008544 epidermis development,GO:0009653 anatomical structure morphogenesis,GO:0010951 negative regulation of endopeptidase activity	GO:0004869 cysteine-type endopeptidase inhibitor activity	GO:0001533 cornified envelope,GO:0070062 extracellular exosome	102.955	45.6222	79.8697	67.3172	0.443129	-1.1742		*	0.842838	-0.246673			0.775776	-0.366288			1.47554	0.56124
	103.102	50.4812	AHsV10000751	AHsV10000751	ENSG00000141576	XM_006721660.2	114804	RNF157	ring finger protein 157	-	GO:0008270 zinc ion binding	-	103.102	50.4812		11.72	0.489626	-1.03025		*									0.232166	-2.10677		**
	13.7457	1.22019	AHsV10000446	AHsV10000446	ENSG00000205359	NM_001289002.1	133482	SLCO6A1	solute carrier organic anion transporter family member 6A1	GO:0043252 sodium-independent organic anion transport	GO:0015347 sodium-independent organic anion transmembrane transporter activity	GO:0005887 integral component of plasma membrane	13.7457	1.22019	2.99712	1.44958	0.0887692	-3.4938		***	0.48366	-1.04794		*	0.21804	-2.19733		**	1.18799	0.248528
	19.6784	2.85949	H300019438	H300019438	ENSG00000136160	XM_011534949.1	1910	EDNRB	endothelin receptor type B	GO:0000122 negative regulation of transcription from RNA polymerase II promoter,GO:0001755 neural crest cell migration,GO:0001934 positive regulation of protein phosphorylation,GO:0006885 regulation of pH,GO:0007166 cell surface receptor signaling pathway,GO:0007194 negative regulation of adenylate cyclase activity,GO:0007200 phospholipase C-activating G-protein coupled receptor signaling pathway…	GO:0004962 endothelin receptor activity,GO:0005515 protein binding,GO:0017046 peptide hormone binding,GO:0031702 type 1 angiotensin receptor binding	GO:0005829 cytosol,GO:0005886 plasma membrane,GO:0005887 integral component of plasma membrane,GO:0031965 nuclear membrane,GO:0045121 membrane raft	19.6784	2.85949			0.145311	-2.78278		**
	39.902	15.0453	AHsV10000663	AHsV10000663	ENSG00000144152	NM_001128165.1	129804	FBLN7	fibulin 7	GO:0007155 cell adhesion	GO:0005509 calcium ion binding,GO:0008201 heparin binding	GO:0005578 proteinaceous extracellular matrix,GO:0005925 focal adhesion,GO:0070062 extracellular exosome	39.902	15.0453	139.928	22.573	0.377056	-1.40715		*	0.161318	-2.63202		**	3.50679	1.81015	*		1.50033	0.585282
	38.0424	15.2968	H200004336	H200004336	ENSG00000103175	XM_005256079.3	58189	WFDC1	WAP four-disulfide core domain 1	GO:0001558 regulation of cell growth,GO:0010951 negative regulation of endopeptidase activity,GO:0030308 negative regulation of cell growth,GO:0032355 response to estradiol,GO:0042493 response to drug,GO:0050680 negative regulation of epithelial cell proliferation,GO:0050728 negative regulation of inflammatory response,GO:0061045 negative regulation of wound healing	GO:0003674 molecular_function,GO:0004867 serine-type endopeptidase inhibitor activity	GO:0005615 extracellular space	38.0424	15.2968	2.03962	14.0015	0.4021	-1.31437		*	6.86477	2.77921	**		0.0536144	-4.22123		***	0.915321	-0.127651
	9.64956	0.926563	opHsV0400001584	opHsV0400001584	ENSG00000185028	NM_001080478.1	389257	LRRC14B	leucine rich repeat containing 14B	-	-	-	9.64956	0.926563			0.0960213	-3.3805		***
	10.0359	1.00846	AHsV10002089	AHsV10002089	ENSG00000165379	XR_429293.2	145581	LRFN5	leucine rich repeat and fibronectin type III domain containing 5	GO:0007409 axonogenesis	-	GO:0009986 cell surface,GO:0016021 integral component of membrane	10.0359	1.00846		1.78065	0.100485	-3.31495		***									1.76571	0.820249
	31.4793	11.1437	H200004216	H200004216	ENSG00000120594	NM_001282736.1	84898	PLXDC2	plexin domain containing 2	-	GO:0005515 protein binding	GO:0016021 integral component of membrane,GO:0070062 extracellular exosome	31.4793	11.1437	17.1543	9.24587	0.354001	-1.49817		*	0.538984	-0.891685			0.544938	-0.875836			0.829694	-0.269348
	52.2467	25.6473	H200015540	H200015540	ENSG00000141026	NM_018019.2	55090	MED9	mediator complex subunit 9	GO:0006351 transcription, DNA-templated,GO:0006357 regulation of transcription from RNA polymerase II promoter	GO:0001104 RNA polymerase II transcription cofactor activity,GO:0005515 protein binding	GO:0016592 mediator complex	52.2467	25.6473	53.9391	32.0499	0.490889	-1.02653		*	0.594186	-0.751014			1.03239	0.0459919			1.24964	0.321509
	45.3725	22.3883	H200013465	H200013465	ENSG00000108950	XM_006721959.2	54757	FAM20A	family with sequence similarity 20 member A	GO:0001934 positive regulation of protein phosphorylation,GO:0031214 biomineral tissue development,GO:0044691 tooth eruption,GO:0055074 calcium ion homeostasis,GO:0070166 enamel mineralization,GO:0071902 positive regulation of protein serine/threonine kinase activity	GO:0004674 protein serine/threonine kinase activity,GO:0005515 protein binding,GO:0043539 protein serine/threonine kinase activator activity	GO:0005623 cell,GO:0005783 endoplasmic reticulum,GO:0005794 Golgi apparatus,GO:0070062 extracellular exosome	45.3725	22.3883	11.5473	4.8117	0.493433	-1.01907		*	0.416693	-1.26294		*	0.254501	-1.97426		*	0.21492	-2.21813		**
	36.32	12.8033	H200004405	H200004405	ENSG00000106538	NM_002889.3	5919	RARRES2	retinoic acid receptor responder (tazarotene induced) 2	GO:0001523 retinoid metabolic process,GO:0001701 in utero embryonic development,GO:0001934 positive regulation of protein phosphorylation,GO:0006935 chemotaxis,GO:0006954 inflammatory response,GO:0010759 positive regulation of macrophage chemotaxis,GO:0030154 cell differentiation,GO:0045600 positive regulation of fat cell differentiation,GO:0048566 embryonic digestive tract development,GO:0050921…	GO:0005102 receptor binding,GO:0005515 protein binding	GO:0005576 extracellular region,GO:0031012 extracellular matrix,GO:0070062 extracellular exosome	36.32	12.8033	38.2798	19.3977	0.352514	-1.50425		*	0.506736	-0.980694			1.05396	0.07582			1.51506	0.599374
	28.4066	5.76331	AHsV10001673	AHsV10001673	ENSG00000149131	NM_000062.2	710	SERPING1	serpin peptidase inhibitor, clade G (C1 inhibitor), member 1	GO:0001869 negative regulation of complement activation, lectin pathway,GO:0002576 platelet degranulation,GO:0006958 complement activation, classical pathway,GO:0007568 aging,GO:0007596 blood coagulation,GO:0007597 blood coagulation, intrinsic pathway,GO:0008015 blood circulation,GO:0010951 negative regulation of endopeptidase activity,GO:0030168 platelet activation,GO:0042730 fibrinolysis,GO:004…	GO:0004867 serine-type endopeptidase inhibitor activity,GO:0005515 protein binding	GO:0005576 extracellular region,GO:0005615 extracellular space,GO:0031093 platelet alpha granule lumen,GO:0070062 extracellular exosome,GO:0072562 blood microparticle	28.4066	5.76331	55.027	12.1566	0.202886	-2.30126		**	0.22092	-2.1784		**	1.93712	0.953911			2.1093	1.07677	*
	25.7555	4.01497	opHsV0400000017	opHsV0400000017	ENSG00000127241	NM_001031849.2	5648	MASP1	mannan-binding lectin serine peptidase 1 (C4/C2 activating component of Ra-reactive factor)	GO:0001867 complement activation, lectin pathway,GO:0006508 proteolysis,GO:0006898 receptor-mediated endocytosis,GO:0006956 complement activation,GO:0045087 innate immune response,GO:0045916 negative regulation of complement activation	GO:0004252 serine-type endopeptidase activity,GO:0005509 calcium ion binding,GO:0005515 protein binding,GO:0008233 peptidase activity,GO:0042803 protein homodimerization activity,GO:0048306 calcium-dependent protein binding	GO:0005576 extracellular region,GO:0005615 extracellular space	25.7555	4.01497	45.7043	5.49334	0.155888	-2.68142		**	0.120193	-3.05657		***	1.77454	0.827448			1.36821	0.452293
	47.2174	22.2557	AHsV10000856	AHsV10000856	ENSG00000219607	NM_001145115.2	648791	PPP1R3G	protein phosphatase 1 regulatory subunit 3G	GO:0042593 glucose homeostasis,GO:0045725 positive regulation of glycogen biosynthetic process,GO:2000467 positive regulation of glycogen (starch) synthase activity	GO:0019903 protein phosphatase binding,GO:2001069 glycogen binding	GO:0005737 cytoplasm	47.2174	22.2557	25.0382	21.7783	0.471345	-1.08514		*	0.869803	-0.20124			0.530275	-0.915188			0.978549	-0.0312843
	37.4321	10.9743	H200006099	H200006099	ENSG00000171951	NM_003469.4	7857	SCG2	secretogranin II	GO:0000165 MAPK cascade,GO:0001525 angiogenesis,GO:0001937 negative regulation of endothelial cell proliferation,GO:0001938 positive regulation of endothelial cell proliferation,GO:0006954 inflammatory response,GO:0009306 protein secretion,GO:0035556 intracellular signal transduction,GO:0043542 endothelial cell migration,GO:0048245 eosinophil chemotaxis,GO:0050918 positive chemotaxis,GO:0050930 i…	GO:0005125 cytokine activity,GO:0005515 protein binding,GO:0042056 chemoattractant activity	GO:0005615 extracellular space,GO:0030141 secretory granule	37.4321	10.9743	8.59173	10.1138	0.29318	-1.77014		*	1.17715	0.2353			0.229529	-2.12325		**	0.921585	-0.117811
	67.6091	31.7831	H200007600	H200007600	ENSG00000140285	NM_002009.3	2252	FGF7	fibroblast growth factor 7	GO:0000165 MAPK cascade,GO:0000186 activation of MAPKK activity,GO:0001541 ovarian follicle development,GO:0002230 positive regulation of defense response to virus by host,GO:0006656 phosphatidylcholine biosynthetic process,GO:0007165 signal transduction,GO:0007173 epidermal growth factor receptor signaling pathway,GO:0007264 small GTPase mediated signal transduction,GO:0007265 Ras protein signal…	GO:0005111 type 2 fibroblast growth factor receptor binding,GO:0005515 protein binding,GO:0008083 growth factor activity,GO:0008201 heparin binding,GO:0042056 chemoattractant activity	GO:0005576 extracellular region,GO:0005615 extracellular space,GO:0005794 Golgi apparatus	67.6091	31.7831	180.349	56.9506	0.470101	-1.08896		*	0.315781	-1.66301		*	2.66752	1.4155	*		1.79185	0.84145
	9.2618	1.88301	AHsV10002946	AHsV10002946	ENSG00000211448	NM_000793.5	1734	DIO2	deiodinase, iodothyronine, type II	GO:0001514 selenocysteine incorporation,GO:0006590 thyroid hormone generation,GO:0034641 cellular nitrogen compound metabolic process,GO:0042403 thyroid hormone metabolic process,GO:0042446 hormone biosynthetic process,GO:0044281 small molecule metabolic process,GO:0055114 oxidation-reduction process	GO:0004800 thyroxine 5'-deiodinase activity,GO:0008430 selenium binding,GO:0031625 ubiquitin protein ligase binding	GO:0005886 plasma membrane,GO:0016020 membrane,GO:0016021 integral component of membrane	9.2618	1.88301	90.3056	14.6064	0.203309	-2.29826		**	0.161744	-2.62821		**	9.75033	3.28545	***		7.75697	2.95549	**
	10.0717	2.2271	AHsV10001175	AHsV10001175	ENSG00000166763	XM_011521279.1	161497	STRC	stereocilin	GO:0007160 cell-matrix adhesion,GO:0007605 sensory perception of sound,GO:0050910 detection of mechanical stimulus involved in sensory perception of sound,GO:0060088 auditory receptor cell stereocilium organization	-	GO:0009986 cell surface,GO:0032426 stereocilium tip,GO:0060091 kinocilium	10.0717	2.2271	3.95916	3.57241	0.221124	-2.17707		**	0.902315	-0.148298			0.393097	-1.34704		*	1.60406	0.681731
	23.6518	9.18086	AHsV10001542	AHsV10001542	ENSG00000154065	NM_001308238.1	147463	ANKRD29	ankyrin repeat domain 29	-	-	-	23.6518	9.18086	23.9518	6.69369	0.388168	-1.36525		*	0.279465	-1.83926		*	1.01269	0.0181885			0.729092	-0.455827
	23.1989	10.5324	H300001837	H300001837	ENSG00000141668	NM_182511.3	147381	CBLN2	cerebellin 2 precursor	GO:0051965 positive regulation of synapse assembly	-	GO:0005615 extracellular space	23.1989	10.5324	4.36852	4.65027	0.454002	-1.13923		*	1.06449	0.090168			0.188307	-2.40884		**	0.441521	-1.17944		*
	11.6241	4.24167	H200016641	H200016641	ENSG00000169184	NM_002430.2	4330	MN1	meningioma (disrupted in balanced translocation) 1	GO:0001957 intramembranous ossification,GO:0006351 transcription, DNA-templated,GO:0006355 regulation of transcription, DNA-templated,GO:0007275 multicellular organismal development,GO:0008150 biological_process	GO:0003674 molecular_function	GO:0005575 cellular_component	11.6241	4.24167	69.1818	15.4838	0.364903	-1.45442		*	0.223813	-2.15963		**	5.95158	2.57327	**		3.6504	1.86805	*
	17.9727	7.64476	H200002692	H200002692	ENSG00000128242	NM_001318116.1	9514	GAL3ST1	galactose-3-O-sulfotransferase 1	GO:0006487 protein N-linked glycosylation,GO:0006682 galactosylceramide biosynthetic process,GO:0007283 spermatogenesis,GO:0042552 myelination	GO:0001733 galactosylceramide sulfotransferase activity,GO:0008146 sulfotransferase activity	GO:0000139 Golgi membrane,GO:0005887 integral component of plasma membrane,GO:0016020 membrane	17.9727	7.64476	10.6217	8.68874	0.425353	-1.23327		*	0.818018	-0.289796			0.590989	-0.758796			1.13656	0.184674
	14.2604	4.97701	H200006392	H200006392	ENSG00000165556	XM_011534877.1	1045	CDX2	caudal type homeobox 2	GO:0000122 negative regulation of transcription from RNA polymerase II promoter,GO:0001568 blood vessel development,GO:0001829 trophectodermal cell differentiation,GO:0006366 transcription from RNA polymerase II promoter,GO:0008284 positive regulation of cell proliferation,GO:0008333 endosome to lysosome transport,GO:0009887 organ morphogenesis,GO:0009948 anterior/posterior axis specification,GO:…	GO:0000980 RNA polymerase II distal enhancer sequence-specific DNA binding,GO:0001227 transcriptional repressor activity, RNA polymerase II transcription regulatory region sequence-specific binding,GO:0003700 transcription factor activity, sequence-specific DNA binding,GO:0003714 transcription corepressor activity	GO:0000794 condensed nuclear chromosome,GO:0005634 nucleus,GO:0005654 nucleoplasm,GO:0017053 transcriptional repressor complex	14.2604	4.97701	4.97145	6.56314	0.349009	-1.51866		*	1.32017	0.400719			0.348619	-1.52028		*	1.31869	0.399107
	10.5472	2.49917	AHsV10003051	AHsV10003051	ENSG00000205129	NM_001114357.1	441054	C4orf47	chromosome 4 open reading frame 47	-	-	GO:0005737 cytoplasm,GO:0005813 centrosome	10.5472	2.49917	3.41972	1.02628	0.236951	-2.07734		**	0.300106	-1.73646		*	0.324229	-1.62491		*	0.410647	-1.28403		*
	34.1953	14.4946	DHsGV10004898	DHsGV10004898	ENSG00000233542	XR_946822.1	105378589	LOC105378589	uncharacterized LOC105378589	-	-	-	34.1953	14.4946	17.3829	33.8586	0.423876	-1.23828		*	1.94782	0.961858			0.508341	-0.97613			2.33595	1.22401	*
	33.9711	15.2804	AHsV10001030	AHsV10001030	ENSG00000135424	XM_005268850.1	3679	ITGA7	integrin subunit alpha 7	GO:0007160 cell-matrix adhesion,GO:0007229 integrin-mediated signaling pathway,GO:0007517 muscle organ development,GO:0008360 regulation of cell shape,GO:0016477 cell migration,GO:0030198 extracellular matrix organization,GO:0034113 heterotypic cell-cell adhesion,GO:0035987 endodermal cell differentiation,GO:0048514 blood vessel morphogenesis	GO:0005515 protein binding,GO:0043236 laminin binding,GO:0046872 metal ion binding	GO:0005737 cytoplasm,GO:0005886 plasma membrane,GO:0005927 muscle tendon junction,GO:0009986 cell surface,GO:0031594 neuromuscular junction,GO:0034677 integrin alpha7-beta1 complex,GO:0042383 sarcolemma	33.9711	15.2804	7.28795	8.57631	0.449805	-1.15263		*	1.17678	0.234846			0.214534	-2.22072		**	0.561264	-0.833249
	29.7664	14.4644	H200019890	H200019890	ENSG00000145244	NM_006587.3	10699	CORIN	corin, serine peptidase	GO:0003050 regulation of systemic arterial blood pressure by atrial natriuretic peptide,GO:0007565 female pregnancy,GO:0008217 regulation of blood pressure,GO:0016486 peptide hormone processing,GO:0035813 regulation of renal sodium excretion,GO:0061337 cardiac conduction,GO:1903779 regulation of cardiac conduction	GO:0004252 serine-type endopeptidase activity	GO:0005576 extracellular region,GO:0005886 plasma membrane,GO:0005887 integral component of plasma membrane,GO:0009986 cell surface,GO:0016021 integral component of membrane	29.7664	14.4644	12.0555	11.3647	0.48593	-1.04118		*	0.942698	-0.0851321			0.405002	-1.304		*	0.785699	-0.347952
	16.1341	3.47133	H200008303	H200008303	ENSG00000166930	NM_023945.2	64232	MS4A5	membrane spanning 4-domains A5	-	-	GO:0016021 integral component of membrane	16.1341	3.47133	5.31568	4.56142	0.215156	-2.21655		**	0.858107	-0.22077			0.329469	-1.60178		*	1.31403	0.393994
	19.3938	5.50569	opHsV0400010270	opHsV0400010270	ENSG00000197706	XM_011538128.1	254783	OR6C74	olfactory receptor family 6 subfamily C member 74	GO:0007186 G-protein coupled receptor signaling pathway,GO:0050911 detection of chemical stimulus involved in sensory perception of smell	GO:0004930 G-protein coupled receptor activity,GO:0004984 olfactory receptor activity	GO:0005886 plasma membrane,GO:0016021 integral component of membrane	19.3938	5.50569	5.90289	8.14231	0.28389	-1.8166		*	1.37938	0.464017			0.30437	-1.7161		*	1.47889	0.564514
	18.2363	5.41897	H200007169	H200007169	ENSG00000168152	NM_001317776.1	79725	THAP9	THAP domain containing 9	GO:0006310 DNA recombination,GO:0006313 transposition, DNA-mediated,GO:0015074 DNA integration	GO:0004803 transposase activity,GO:0016740 transferase activity,GO:0043565 sequence-specific DNA binding,GO:0046872 metal ion binding	-	18.2363	5.41897	5.3379	5.91123	0.297152	-1.75073		*	1.10741	0.147185			0.292707	-1.77247		*	1.09084	0.125441
	31.8005	12.6293	H200010721	H200010721	-	NM_181871.3	5313	PKLR	pyruvate kinase, liver and RBC	GO:0001666 response to hypoxia,GO:0005975 carbohydrate metabolic process,GO:0006006 glucose metabolic process,GO:0006112 energy reserve metabolic process,GO:0006754 ATP biosynthetic process,GO:0007584 response to nutrient,GO:0009408 response to heat,GO:0009749 response to glucose,GO:0010226 response to lithium ion,GO:0031018 endocrine pancreas development,GO:0031325 positive regulation of cellula…	GO:0000287 magnesium ion binding,GO:0004743 pyruvate kinase activity,GO:0005524 ATP binding,GO:0016301 kinase activity,GO:0030955 potassium ion binding	GO:0005829 cytosol,GO:0070062 extracellular exosome	31.8005	12.6293	11.4289	11.7495	0.397142	-1.33227		*	1.02805	0.0399096			0.359395	-1.47636		*	0.930336	-0.104176
	32.8204	13.4519	CHsGV10000250	CHsGV10000250	ENSG00000128342	NM_001257135.1	3976	LIF	leukemia inhibitory factor	GO:0001974 blood vessel remodeling,GO:0006955 immune response,GO:0007275 multicellular organismal development,GO:0007566 embryo implantation,GO:0008284 positive regulation of cell proliferation,GO:0008285 negative regulation of cell proliferation,GO:0010976 positive regulation of neuron projection development,GO:0016525 negative regulation of angiogenesis,GO:0019827 stem cell population maintenan…	GO:0001135 transcription factor activity, RNA polymerase II transcription factor recruiting,GO:0005102 receptor binding,GO:0005125 cytokine activity,GO:0005146 leukemia inhibitory factor receptor binding,GO:0008083 growth factor activity	GO:0005576 extracellular region,GO:0005615 extracellular space,GO:0005737 cytoplasm	32.8204	13.4519	20.9746	14.0451	0.409864	-1.28678		*	0.669625	-0.578574			0.639072	-0.645948			1.0441	0.0622596
	29.3454	12.3266	H200000576	H200000576	ENSG00000166670	NM_002425.2	4319	MMP10	matrix metallopeptidase 10	GO:0006508 proteolysis,GO:0022617 extracellular matrix disassembly,GO:0030198 extracellular matrix organization,GO:0030334 regulation of cell migration,GO:0030574 collagen catabolic process	GO:0004222 metalloendopeptidase activity,GO:0005509 calcium ion binding,GO:0008270 zinc ion binding	GO:0005576 extracellular region,GO:0005578 proteinaceous extracellular matrix,GO:0005615 extracellular space	29.3454	12.3266		2.04037	0.420052	-1.25136		*									0.165526	-2.59487		**
	30.8698	13.62	DHsGV10004170	DHsGV10004170	ENSG00000213626	NM_030915.3	81606	LBH	limb bud and heart development	GO:0006351 transcription, DNA-templated,GO:0007275 multicellular organismal development,GO:0010468 regulation of gene expression,GO:0030193 regulation of blood coagulation,GO:0045893 positive regulation of transcription, DNA-templated	-	GO:0005634 nucleus,GO:0005737 cytoplasm	30.8698	13.62	80.7204	114.237	0.441208	-1.18047		*	1.41522	0.501029			2.61486	1.38674	*		8.38746	3.06823	***
	28.342	13.1636	CHsGV10000374	CHsGV10000374	ENSG00000153234	NM_006186.3	4929	NR4A2	nuclear receptor subfamily 4 group A member 2	GO:0000122 negative regulation of transcription from RNA polymerase II promoter,GO:0001666 response to hypoxia,GO:0001764 neuron migration,GO:0001975 response to amphetamine,GO:0006351 transcription, DNA-templated,GO:0006367 transcription initiation from RNA polymerase II promoter,GO:0007165 signal transduction,GO:0008344 adult locomotory behavior,GO:0009791 post-embryonic development,GO:0010467 …	GO:0000979 RNA polymerase II core promoter sequence-specific DNA binding,GO:0001077 transcriptional activator activity, RNA polymerase II core promoter proximal region sequence-specific binding,GO:0003677 DNA binding,GO:0003707 steroid hormone receptor activity,GO:0004879 RNA polymerase II transcription factor activity, ligand-activated sequence-specific DNA binding,GO:0005515 protein binding,GO:…	GO:0005634 nucleus,GO:0005654 nucleoplasm,GO:0005737 cytoplasm	28.342	13.1636	5.30244	6.88222	0.464455	-1.10639		*	1.29793	0.376218			0.187087	-2.41822		**	0.522822	-0.935609
	39.2979	18.2879	opHsV0400003251	opHsV0400003251	ENSG00000187479	NM_001145033.1	387763	C11orf96	chromosome 11 open reading frame 96	-	-	-	39.2979	18.2879	80.6647	11.8452	0.465366	-1.10356		*	0.146845	-2.76764		**	2.05265	1.03749	*		0.647706	-0.626589
	6.10273	1.62564	AHsV10001552	AHsV10001552	ENSG00000157404	NM_000222.2	3815	KIT	KIT proto-oncogene receptor tyrosine kinase	GO:0000165 MAPK cascade,GO:0000186 activation of MAPKK activity,GO:0000187 activation of MAPK activity,GO:0001541 ovarian follicle development,GO:0002318 myeloid progenitor cell differentiation,GO:0002320 lymphoid progenitor cell differentiation,GO:0002327 immature B cell differentiation,GO:0002371 dendritic cell cytokine production,GO:0002551 mast cell chemotaxis,GO:0006687 glycosphingolipid met…	GO:0002020 protease binding,GO:0004713 protein tyrosine kinase activity,GO:0004714 transmembrane receptor protein tyrosine kinase activity,GO:0004716 receptor signaling protein tyrosine kinase activity,GO:0005020 stem cell factor receptor activity,GO:0005515 protein binding,GO:0005524 ATP binding,GO:0019955 cytokine binding,GO:0042803 protein homodimerization activity,GO:0046872 metal ion binding	GO:0001669 acrosomal vesicle,GO:0005615 extracellular space,GO:0005886 plasma membrane,GO:0005911 cell-cell junction,GO:0009897 external side of plasma membrane,GO:0009898 cytoplasmic side of plasma membrane,GO:0016021 integral component of membrane,GO:0042629 mast cell granule	6.10273	1.62564	45.325	29.2212	0.266379	-1.90845		*	0.644703	-0.633292			7.42701	2.89278	**		17.9752	4.16794	***
	9.61739	3.02887	H300006513	H300006513	ENSG00000158077	XM_011520045.1	338323	NLRP14	NLR family, pyrin domain containing 14	GO:0007275 multicellular organismal development,GO:0007283 spermatogenesis,GO:0030154 cell differentiation	GO:0005524 ATP binding	-	9.61739	3.02887	3.78037	4.07435	0.314937	-1.66687		*	1.07776	0.10804			0.393077	-1.34712		*	1.34517	0.42779
	6.1483	1.71337	H200013605	H200013605	ENSG00000171595	XR_934531.1	64446	DNAI2	dynein axonemal intermediate chain 2	GO:0003341 cilium movement,GO:0007368 determination of left/right symmetry,GO:0008152 metabolic process,GO:0036158 outer dynein arm assembly,GO:0042384 cilium assembly	GO:0003777 microtubule motor activity,GO:0005515 protein binding	GO:0005858 axonemal dynein complex,GO:0005874 microtubule,GO:0005930 axoneme,GO:0009897 external side of plasma membrane,GO:0036126 sperm flagellum,GO:0036157 outer dynein arm	6.1483	1.71337	7.33913	6.53831	0.278674	-1.84335		*	0.890883	-0.166692			1.19368	0.255422			3.81604	1.93208	*
	16.7147	5.69104	opHsV0400012410	opHsV0400012410	ENSG00000198216	NM_001205293.1	777	CACNA1E	calcium voltage-gated channel subunit alpha1 E	GO:0001662 behavioral fear response,GO:0002027 regulation of heart rate,GO:0006112 energy reserve metabolic process,GO:0006810 transport,GO:0007268 synaptic transmission,GO:0007626 locomotory behavior,GO:0008542 visual learning,GO:0019226 transmission of nerve impulse,GO:0019233 sensory perception of pain,GO:0030317 sperm motility,GO:0034765 regulation of ion transmembrane transport,GO:0042593 gl…	GO:0005245 voltage-gated calcium channel activity,GO:0005509 calcium ion binding,GO:0008331 high voltage-gated calcium channel activity	GO:0005886 plasma membrane,GO:0005891 voltage-gated calcium channel complex	16.7147	5.69104	22.5973	4.91339	0.340481	-1.55435		*	0.217433	-2.20136		**	1.35194	0.435032			0.863356	-0.211972
	5.74208	1.67736	H200009469	H200009469	ENSG00000120280	NM_025159.2	80231	CXorf21	chromosome X open reading frame 21	-	-	-	5.74208	1.67736	1.39874		0.292118	-1.77538		*					0.243595	-2.03744		**
	15.0247	6.49789	CHsGV10001807	CHsGV10001807	ENSG00000141338	XM_011524192.1	10351	ABCA8	ATP binding cassette subfamily A member 8	GO:0006810 transport,GO:0006869 lipid transport,GO:0008152 metabolic process,GO:0055085 transmembrane transport	GO:0005524 ATP binding,GO:0042626 ATPase activity, coupled to transmembrane movement of substances	GO:0005743 mitochondrial inner membrane,GO:0005886 plasma membrane,GO:0016021 integral component of membrane	15.0247	6.49789	23.6711	5.12196	0.432479	-1.2093		*	0.21638	-2.20836		**	1.57547	0.655786			0.788249	-0.343276
	25.6515	11.4667	CHsGV10003782	CHsGV10003782	-	NM_003028.2	6461	SHB	Src homology 2 domain containing adaptor protein B	GO:0001525 angiogenesis,GO:0006915 apoptotic process,GO:0007165 signal transduction,GO:0009967 positive regulation of signal transduction,GO:0030154 cell differentiation,GO:0048010 vascular endothelial growth factor receptor signaling pathway	GO:0005070 SH3/SH2 adaptor activity,GO:0005515 protein binding	GO:0005829 cytosol,GO:0005886 plasma membrane	25.6515	11.4667	11.4797	16.489	0.44702	-1.16159		*	1.43636	0.522421			0.447526	-1.15996		*	1.43799	0.524052
	27.7099	13.3482	H200011031	H200011031	ENSG00000159763	NM_002652.2	5304	PIP	prolactin-induced protein	GO:0001580 detection of chemical stimulus involved in sensory perception of bitter taste,GO:0001895 retina homeostasis,GO:0002682 regulation of immune system process,GO:0006508 proteolysis,GO:0010628 positive regulation of gene expression,GO:0055085 transmembrane transport,GO:0070233 negative regulation of T cell apoptotic process	GO:0001948 glycoprotein binding,GO:0003779 actin binding,GO:0004190 aspartic-type endopeptidase activity,GO:0005515 protein binding,GO:0019864 IgG binding,GO:0046983 protein dimerization activity	GO:0005576 extracellular region,GO:0005615 extracellular space,GO:0005634 nucleus,GO:0016324 apical plasma membrane,GO:0070062 extracellular exosome	27.7099	13.3482			0.481712	-1.05376		*
	7.5229	2.56687	H300013713	H300013713	ENSG00000165181	XM_011518308.1	158401	C9orf84	chromosome 9 open reading frame 84	-	-	-	7.5229	2.56687	3.71731	5.68919	0.341207	-1.55128		*	1.53046	0.613965			0.494132	-1.01703		*	2.21639	1.14821	*
	13.9775	4.92579	AHsV10001838	AHsV10001838	ENSG00000088881	NM_001110514.1	57593	EBF4	early B-cell factor 4	GO:0006366 transcription from RNA polymerase II promoter,GO:0007275 multicellular organismal development,GO:0045944 positive regulation of transcription from RNA polymerase II promoter	GO:0001077 transcriptional activator activity, RNA polymerase II core promoter proximal region sequence-specific binding,GO:0003677 DNA binding,GO:0046872 metal ion binding,GO:0046983 protein dimerization activity	GO:0005634 nucleus	13.9775	4.92579	7.56527	2.08208	0.352408	-1.50468		*	0.275216	-1.86136		*	0.541246	-0.885643			0.42269	-1.24233		*
	13.448	5.24374	AHsV10000283	AHsV10000283	ENSG00000197406	NM_001362.3	1735	DIO3	deiodinase, iodothyronine, type III	GO:0006590 thyroid hormone generation,GO:0008150 biological_process,GO:0034641 cellular nitrogen compound metabolic process,GO:0040018 positive regulation of multicellular organism growth,GO:0042404 thyroid hormone catabolic process,GO:0042446 hormone biosynthetic process,GO:0044281 small molecule metabolic process,GO:0055114 oxidation-reduction process	GO:0004800 thyroxine 5'-deiodinase activity,GO:0033798 thyroxine 5-deiodinase activity	GO:0005886 plasma membrane,GO:0010008 endosome membrane,GO:0016021 integral component of membrane	13.448	5.24374	2.2031	8.20771	0.389928	-1.35872		*	3.72553	1.89744	*		0.163824	-2.60978		**	1.56524	0.646382
	12.1634	5.13067	AHsV10002758	AHsV10002758	ENSG00000173267	NM_003087.2	6623	SNCG	synuclein gamma	GO:0007268 synaptic transmission,GO:0008344 adult locomotory behavior,GO:0009306 protein secretion,GO:0014059 regulation of dopamine secretion,GO:0046928 regulation of neurotransmitter secretion,GO:0050808 synapse organization	GO:0005515 protein binding	GO:0005737 cytoplasm,GO:0005815 microtubule organizing center,GO:0005819 spindle,GO:0030424 axon,GO:0043025 neuronal cell body,GO:0048471 perinuclear region of cytoplasm,GO:0070062 extracellular exosome	12.1634	5.13067	3.74036	13.6213	0.421812	-1.24533		*	3.64171	1.86461	*		0.30751	-1.7013		*	2.65488	1.40865	*
	12.4365	5.36673	DHsGV10005670	DHsGV10005670	ENSG00000154529	XM_011545673.1	100289279	LOC100289279	contactin associated protein-like 3-like	-	-	-	12.4365	5.36673	1.74504	1.35873	0.431529	-1.21247		*	0.778623	-0.361002			0.140315	-2.83326		**	0.253176	-1.98179		*
	6.98193	1.85208	H200017279	H200017279	ENSG00000197616	NM_002471.3	4624	MYH6	myosin, heavy chain 6, cardiac muscle, alpha	GO:0001701 in utero embryonic development,GO:0002026 regulation of the force of heart contraction,GO:0002027 regulation of heart rate,GO:0006936 muscle contraction,GO:0006941 striated muscle contraction,GO:0007512 adult heart development,GO:0007522 visceral muscle development,GO:0008016 regulation of heart contraction,GO:0008217 regulation of blood pressure,GO:0030049 muscle filament sliding,GO:0…	GO:0000146 microfilament motor activity,GO:0003779 actin binding,GO:0005516 calmodulin binding,GO:0005524 ATP binding,GO:0016887 ATPase activity,GO:0019901 protein kinase binding,GO:0030898 actin-dependent ATPase activity	GO:0001725 stress fiber,GO:0005829 cytosol,GO:0005859 muscle myosin complex,GO:0016459 myosin complex,GO:0030016 myofibril,GO:0030017 sarcomere,GO:0030018 Z disc,GO:0032982 myosin filament	6.98193	1.85208	1.12101	2.33437	0.265267	-1.91448		*	2.08239	1.05824	*		0.160558	-2.63883		**	1.26041	0.333889
	3.85783	0.927069	CHsGV10000295	CHsGV10000295	ENSG00000165805	XM_011537983.1	160419	C12orf50	chromosome 12 open reading frame 50	-	GO:0005515 protein binding	-	3.85783	0.927069			0.240308	-2.05704		**
	4.42702	1.06628	AHsV10000781	AHsV10000781	ENSG00000125355	NM_001104545.1	55026	TMEM255A	transmembrane protein 255A	-	-	GO:0016021 integral component of membrane	4.42702	1.06628	5.59548	1.16503	0.240857	-2.05375		**	0.208209	-2.26389		**	1.26394	0.337926			1.09261	0.127783
	4.33419	1.09645	CHsGV10002871	CHsGV10002871	ENSG00000165071	XM_011516845.1	137835	TMEM71	transmembrane protein 71	-	-	GO:0016021 integral component of membrane	4.33419	1.09645	2.65827		0.252976	-1.98293		*					0.613325	-0.705276
	22.0301	9.70954	AHsV10002169	AHsV10002169	ENSG00000170807	NM_207163.1	442721	LMOD2	leiomodin 2	GO:0006936 muscle contraction,GO:0007015 actin filament organization,GO:0030239 myofibril assembly,GO:0051694 pointed-end actin filament capping	GO:0003779 actin binding,GO:0005523 tropomyosin binding	GO:0005865 striated muscle thin filament	22.0301	9.70954	25.8097	10.9522	0.440741	-1.182		*	0.424343	-1.2367		*	1.17157	0.228442			1.12798	0.173744
	21.5651	10.1211	H200001980	H200001980	ENSG00000157542	NM_002240.4	3763	KCNJ6	potassium voltage-gated channel subfamily J member 6	GO:0006813 potassium ion transport,GO:0007268 synaptic transmission,GO:0010107 potassium ion import,GO:0034765 regulation of ion transmembrane transport	GO:0005242 inward rectifier potassium channel activity,GO:0005515 protein binding,GO:0015467 G-protein activated inward rectifier potassium channel activity	GO:0005794 Golgi apparatus,GO:0005886 plasma membrane,GO:0008076 voltage-gated potassium channel complex	21.5651	10.1211	4.37432	4.4209	0.469326	-1.09134		*	1.01065	0.015283			0.202842	-2.30157		**	0.436801	-1.19495		*
	21.7779	10.2552	CHsGV10001051	CHsGV10001051	ENSG00000108387	XM_011524912.1	5414	42617	septin 4	GO:0006915 apoptotic process,GO:0007049 cell cycle,GO:0007420 brain development,GO:0030382 sperm mitochondrion organization,GO:0031398 positive regulation of protein ubiquitination,GO:0042981 regulation of apoptotic process,GO:0043065 positive regulation of apoptotic process,GO:0048240 sperm capacitation,GO:0051301 cell division,GO:2001244 positive regulation of intrinsic apoptotic signaling path…	GO:0003924 GTPase activity,GO:0005198 structural molecule activity,GO:0005515 protein binding,GO:0005525 GTP binding	GO:0005634 nucleus,GO:0005654 nucleoplasm,GO:0005739 mitochondrion,GO:0005856 cytoskeleton,GO:0043209 myelin sheath,GO:0097227 sperm annulus	21.7779	10.2552	6.27968	8.57166	0.4709	-1.08651		*	1.36498	0.448883			0.288351	-1.7941		*	0.835835	-0.258711
	2.84134	0.876101	AHsV10001198	AHsV10001198	ENSG00000197769	NM_001004343.2	440738	MAP1LC3C	microtubule associated protein 1 light chain 3 gamma	GO:0000045 autophagosome assembly,GO:0000422 mitophagy,GO:0006995 cellular response to nitrogen starvation,GO:0016236 macroautophagy	GO:0005515 protein binding,GO:0008017 microtubule binding,GO:0031625 ubiquitin protein ligase binding	GO:0000421 autophagosome membrane,GO:0005776 autophagosome,GO:0005829 cytosol,GO:0005874 microtubule,GO:0012505 endomembrane system,GO:0031090 organelle membrane,GO:0031410 cytoplasmic vesicle	2.84134	0.876101	5.30534	8.2091	0.308341	-1.6974		*	1.54733	0.62978			1.8672	0.900873			9.37003	3.22805	***
	11.0594	4.08801	CHsGV10002351	CHsGV10002351	ENSG00000111728	NM_003034.3	6489	ST8SIA1	ST8 alpha-N-acetyl-neuraminide alpha-2,8-sialyltransferase 1	GO:0005975 carbohydrate metabolic process,GO:0006488 dolichol-linked oligosaccharide biosynthetic process,GO:0006688 glycosphingolipid biosynthetic process,GO:0008284 positive regulation of cell proliferation,GO:0018279 protein N-linked glycosylation via asparagine,GO:0034605 cellular response to heat,GO:0043687 post-translational protein modification,GO:0044267 cellular protein metabolic process…	GO:0003828 alpha-N-acetylneuraminate alpha-2,8-sialyltransferase activity,GO:0008373 sialyltransferase activity	GO:0000139 Golgi membrane,GO:0016021 integral component of membrane,GO:0030173 integral component of Golgi membrane	11.0594	4.08801		2.29606	0.369641	-1.4358		*									0.561659	-0.832234
	10.7432	4.08851	AHsV10000115	AHsV10000115	ENSG00000232774	NR_039985.1	400221	FLJ22447	uncharacterized LOC400221	-	-	-	10.7432	4.08851	5.70684	1.91523	0.380567	-1.39378		*	0.335603	-1.57517		*	0.531204	-0.912663			0.468442	-1.09406		*
	9.92018	4.27844	CHsGV10002730	CHsGV10002730	-	XM_011524793.1	3885	KRT34	keratin 34, type I	GO:0008544 epidermis development	GO:0005198 structural molecule activity	GO:0005615 extracellular space,GO:0005882 intermediate filament,GO:0070062 extracellular exosome	9.92018	4.27844	68.9932	44.3537	0.431286	-1.21328		*	0.64287	-0.6374			6.95483	2.79802	**		10.3668	3.3739	***
	5.53016	1.47122	H300006545	H300006545	ENSG00000136275	XM_011515534.1	80099	C7orf69	chromosome 7 open reading frame 69	-	-	GO:0005576 extracellular region	5.53016	1.47122	31.6737	2.6217	0.266035	-1.91031		*	0.0827723	-3.59471		***	5.72745	2.51789	**		1.782	0.833496
	4.97943	1.49176	AHsV10000848	AHsV10000848	ENSG00000134571	XM_011520118.1	4607	MYBPC3	myosin binding protein C, cardiac	GO:0002027 regulation of heart rate,GO:0003007 heart morphogenesis,GO:0006942 regulation of striated muscle contraction,GO:0007155 cell adhesion,GO:0030049 muscle filament sliding,GO:0031034 myosin filament assembly,GO:0032781 positive regulation of ATPase activity,GO:0032971 regulation of muscle filament sliding,GO:0045214 sarcomere organization,GO:0055010 ventricular cardiac muscle tissue morph…	GO:0001671 ATPase activator activity,GO:0003779 actin binding,GO:0005515 protein binding,GO:0008307 structural constituent of muscle,GO:0017022 myosin binding,GO:0031432 titin binding,GO:0032036 myosin heavy chain binding,GO:0042802 identical protein binding,GO:0046872 metal ion binding	GO:0005829 cytosol,GO:0005863 striated muscle myosin thick filament,GO:0014705 C zone,GO:0030017 sarcomere,GO:0031672 A band	4.97943	1.49176	1.99629	1.99664	0.299585	-1.73896		*	1.00017	0.000251473			0.400908	-1.31866		*	1.33844	0.420557
	4.62047	1.5232	H300009126	H300009126	ENSG00000144290	NM_006593.3	10716	TBR1	T-box, brain 1	GO:0001661 conditioned taste aversion,GO:0006351 transcription, DNA-templated,GO:0007420 brain development,GO:0010092 specification of organ identity,GO:0021764 amygdala development,GO:0021902 commitment of neuronal cell to specific neuron type in forebrain,GO:0030902 hindbrain development,GO:0045944 positive regulation of transcription from RNA polymerase II promoter,GO:1902667 regulation of axo…	GO:0000979 RNA polymerase II core promoter sequence-specific DNA binding,GO:0003700 transcription factor activity, sequence-specific DNA binding	GO:0005634 nucleus	4.62047	1.5232	1.3579	0.821745	0.329662	-1.60094		*	0.605159	-0.724615			0.293888	-1.76666		*	0.539488	-0.890338
	15.0264	7.09326	H300013865	H300013865	ENSG00000204941	NM_001130014.1	5673	PSG5	pregnancy specific beta-1-glycoprotein 5	GO:0007565 female pregnancy	GO:0005515 protein binding	GO:0005576 extracellular region	15.0264	7.09326	1377.21	119.241	0.472052	-1.08298		*	0.0865821	-3.52979		***	91.6524	6.5181	***		16.8105	4.07129	***
	4.03984	1.16847	opHsV0400005402	opHsV0400005402	-	NR_026904.1	728773	PABPC1P2	poly(A) binding protein, cytoplasmic 1 pseudogene 2	-	-	-	4.03984	1.16847	3.48331	1.79551	0.289236	-1.78968		*	0.515462	-0.956063			0.862239	-0.21384			1.53664	0.619777
	3.96463	1.14767	AHsV10000167	AHsV10000167	ENSG00000162267	NM_002217.3	3699	ITIH3	inter-alpha-trypsin inhibitor heavy chain 3	GO:0010951 negative regulation of endopeptidase activity,GO:0030212 hyaluronan metabolic process	GO:0004866 endopeptidase inhibitor activity,GO:0004867 serine-type endopeptidase inhibitor activity	GO:0005576 extracellular region,GO:0070062 extracellular exosome	3.96463	1.14767	1.74256	1.27593	0.289476	-1.78848		*	0.732216	-0.449658			0.439525	-1.18598		*	1.11176	0.15284
	7.5229	3.05017	H200004375	H200004375	ENSG00000109906	XM_005271658.3	7704	ZBTB16	zinc finger and BTB domain containing 16	GO:0000122 negative regulation of transcription from RNA polymerase II promoter,GO:0001823 mesonephros development,GO:0006351 transcription, DNA-templated,GO:0006915 apoptotic process,GO:0007417 central nervous system development,GO:0008285 negative regulation of cell proliferation,GO:0009880 embryonic pattern specification,GO:0009952 anterior/posterior pattern specification,GO:0016567 protein ub…	GO:0000980 RNA polymerase II distal enhancer sequence-specific DNA binding,GO:0001206 transcriptional repressor activity, RNA polymerase II distal enhancer sequence-specific binding,GO:0003677 DNA binding,GO:0005515 protein binding,GO:0008022 protein C-terminus binding,GO:0019904 protein domain specific binding,GO:0042802 identical protein binding,GO:0042803 protein homodimerization activity,GO:0…	GO:0005634 nucleus,GO:0005730 nucleolus,GO:0005829 cytosol,GO:0005886 plasma membrane,GO:0016604 nuclear body,GO:0016605 PML body,GO:0016607 nuclear speck,GO:0017053 transcriptional repressor complex	7.5229	3.05017	1.1998	19.4112	0.405452	-1.3024		*	16.1788	4.01603	***		0.159486	-2.6485		**	6.36397	2.66993	**
	7.09042	3.234	AHsV10000095	AHsV10000095	ENSG00000120324	NM_018930.3	56126	PCDHB10	protocadherin beta 10	GO:0007156 homophilic cell adhesion via plasma membrane adhesion molecules,GO:0007268 synaptic transmission,GO:0007416 synapse assembly,GO:0016339 calcium-dependent cell-cell adhesion via plasma membrane cell adhesion molecules	GO:0005509 calcium ion binding	GO:0005886 plasma membrane,GO:0016021 integral component of membrane	7.09042	3.234	2.59272	1.06938	0.456109	-1.13255		*	0.412455	-1.27769		*	0.365665	-1.45141		*	0.330667	-1.59655		*
	3.43764	1.0962	AHsV10001142	AHsV10001142	ENSG00000165731	XM_011540027.1	5979	RET	ret proto-oncogene	GO:0000165 MAPK cascade,GO:0001657 ureteric bud development,GO:0001755 neural crest cell migration,GO:0001838 embryonic epithelial tube formation,GO:0006468 protein phosphorylation,GO:0006919 activation of cysteine-type endopeptidase activity involved in apoptotic process,GO:0007156 homophilic cell adhesion via plasma membrane adhesion molecules,GO:0007158 neuron cell-cell adhesion,GO:0007165 sig…	GO:0004713 protein tyrosine kinase activity,GO:0004714 transmembrane receptor protein tyrosine kinase activity,GO:0004872 receptor activity,GO:0005509 calcium ion binding,GO:0005515 protein binding,GO:0005524 ATP binding	GO:0005737 cytoplasm,GO:0005769 early endosome,GO:0005886 plasma membrane,GO:0005887 integral component of plasma membrane,GO:0010008 endosome membrane,GO:0030424 axon,GO:0030425 dendrite,GO:0043025 neuronal cell body,GO:0043231 intracellular membrane-bounded organelle,GO:0043235 receptor complex,GO:0045121 membrane raft	3.43764	1.0962	2.81596	1.10908	0.31888	-1.64891		*	0.393855	-1.34426		*	0.819155	-0.287793			1.01175	0.0168551
	2.90088	1.08098	opHsV0400006238	opHsV0400006238	ENSG00000197779	NM_007137.3	347344	ZNF81	zinc finger protein 81	GO:0006351 transcription, DNA-templated,GO:0006355 regulation of transcription, DNA-templated	GO:0003677 DNA binding,GO:0003700 transcription factor activity, sequence-specific DNA binding,GO:0046872 metal ion binding	GO:0005634 nucleus	2.90088	1.08098	1.44703	2.8774	0.37264	-1.42415		*	1.98848	0.991668			0.498824	-1.0034		*	2.66183	1.41242	*
	6.4223	2.41829	H300004001	H300004001	ENSG00000177112	NR_034094.2	100129827	MRVI1-AS1	MRVI1 antisense RNA 1	-	-	-	6.4223	2.41829		1.06875	0.376546	-1.4091		*									0.441946	-1.17806		*
	2.8405	1.11801	CHsGV10003472	CHsGV10003472	ENSG00000122547	NM_030636.2	80820	EEPD1	endonuclease/exonuclease/phosphatase family domain containing 1	GO:0006281 DNA repair	GO:0003677 DNA binding	-	2.8405	1.11801	5.59052	5.18509	0.393595	-1.34521		*	0.927481	-0.108611			1.96815	0.976839			4.63781	2.21344	**
	6.24113	2.51438	AHsV10000144	AHsV10000144	ENSG00000168993	NM_006651.3	10815	CPLX1	complexin 1	GO:0006887 exocytosis,GO:0007268 synaptic transmission,GO:0007269 neurotransmitter secretion,GO:0014047 glutamate secretion,GO:0016079 synaptic vesicle exocytosis,GO:0017157 regulation of exocytosis,GO:0030073 insulin secretion	GO:0005326 neurotransmitter transporter activity,GO:0017075 syntaxin-1 binding	GO:0005829 cytosol,GO:0030425 dendrite,GO:0043025 neuronal cell body,GO:0043195 terminal bouton,GO:0070032 synaptobrevin 2-SNAP-25-syntaxin-1a-complexin I complex,GO:0070554 synaptobrevin 2-SNAP-25-syntaxin-3-complexin complex	6.24113	2.51438	4.6537	1.22678	0.402873	-1.3116		*	0.263614	-1.9235		*	0.745651	-0.423428			0.487905	-1.03533		*
	6.31549	2.56636	H200012682	H200012682	ENSG00000078399	NR_037940.1	100534589	HOXA10-HOXA9	HOXA10-HOXA9 readthrough	-	-	-	6.31549	2.56636	263.56	226.083	0.40636	-1.29917		*	0.857803	-0.221282			41.7324	5.38309	***		88.0946	6.46098	***
	6.68505	2.77201	opHsV0400003940	opHsV0400003940	ENSG00000124256	NM_001160418.1	81030	ZBP1	Z-DNA binding protein 1	GO:0008150 biological_process,GO:0008152 metabolic process,GO:0032481 positive regulation of type I interferon production,GO:0045087 innate immune response,GO:0060340 positive regulation of type I interferon-mediated signaling pathway	GO:0003677 DNA binding,GO:0003692 left-handed Z-DNA binding,GO:0003723 RNA binding,GO:0003726 double-stranded RNA adenosine deaminase activity,GO:0005515 protein binding	GO:0005634 nucleus,GO:0005737 cytoplasm,GO:0005829 cytosol	6.68505	2.77201	4.89101	2.99712	0.414657	-1.27001		*	0.612781	-0.706557			0.731634	-0.450806			1.08121	0.112646
	13.8095	5.86525	CHsGV10000935	CHsGV10000935	ENSG00000240038	NM_020978.4	280	AMY2B	amylase, alpha 2B (pancreatic)	GO:0005975 carbohydrate metabolic process,GO:0007586 digestion	GO:0004556 alpha-amylase activity,GO:0046872 metal ion binding	GO:0070062 extracellular exosome	13.8095	5.86525	8.17854	6.14664	0.424727	-1.23539		*	0.751557	-0.412046			0.592242	-0.755742			1.04798	0.0676049
	5.78934	2.49968	H300001689	H300001689	ENSG00000181935	NM_001004701.2	219428	OR4C16	olfactory receptor family 4 subfamily C member 16 (gene/pseudogene)	GO:0007186 G-protein coupled receptor signaling pathway,GO:0050907 detection of chemical stimulus involved in sensory perception,GO:0050911 detection of chemical stimulus involved in sensory perception of smell	GO:0004888 transmembrane signaling receptor activity,GO:0004930 G-protein coupled receptor activity,GO:0004984 olfactory receptor activity	GO:0005886 plasma membrane,GO:0016021 integral component of membrane	5.78934	2.49968	4.64626	7.54559	0.431773	-1.21166		*	1.62401	0.699564			0.802554	-0.317329			3.01862	1.59389	*
	13.8095	6.18955	H200000509	H200000509	ENSG00000277893	NM_000348.3	6716	SRD5A2	steroid 5 alpha-reductase 2	GO:0006702 androgen biosynthetic process,GO:0006706 steroid catabolic process,GO:0007267 cell-cell signaling,GO:0008202 steroid metabolic process,GO:0008209 androgen metabolic process,GO:0008584 male gonad development,GO:0018879 biphenyl metabolic process,GO:0018894 dibenzo-p-dioxin metabolic process,GO:0018963 phthalate metabolic process,GO:0021766 hippocampus development,GO:0021854 hypothalamus…	GO:0003865 3-oxo-5-alpha-steroid 4-dehydrogenase activity,GO:0009917 sterol 5-alpha reductase activity,GO:0033218 amide binding,GO:0047751 cholestenone 5-alpha-reductase activity	GO:0005789 endoplasmic reticulum membrane,GO:0016021 integral component of membrane,GO:0043025 neuronal cell body,GO:0070852 cell body fiber	13.8095	6.18955	2.05824	3.31533	0.448211	-1.15775		*	1.61076	0.68774			0.149045	-2.74618		**	0.535632	-0.900685
	11.8981	5.79932	DHsGV10004319	DHsGV10004319	-	NR_104098.1	79168	LILRA6	leukocyte immunoglobulin like receptor A6	GO:0002250 adaptive immune response	-	GO:0016021 integral component of membrane	11.8981	5.79932	4.64294	12.0166	0.487416	-1.03678		*	2.58814	1.37191	*		0.390226	-1.35762		*	2.07206	1.05107	*
	12.7807	6.24128	H200013016	H200013016	ENSG00000088756	NM_001010000.2	79822	ARHGAP28	Rho GTPase activating protein 28	GO:0007264 small GTPase mediated signal transduction,GO:0043547 positive regulation of GTPase activity,GO:0051056 regulation of small GTPase mediated signal transduction	GO:0005096 GTPase activator activity	GO:0005654 nucleoplasm,GO:0005829 cytosol,GO:0030054 cell junction	12.7807	6.24128	6.53229	6.53566	0.488337	-1.03405		*	1.00052	0.000744313			0.511107	-0.968304			1.04717	0.0664919
	3.99538	1.45651	H300005508	H300005508	ENSG00000130943	NM_006071.1	10343	PKDREJ	polycystin (PKD) family receptor for egg jelly	GO:0007340 acrosome reaction,GO:0050982 detection of mechanical stimulus,GO:0060046 regulation of acrosome reaction,GO:0070588 calcium ion transmembrane transport	GO:0005262 calcium channel activity,GO:0005509 calcium ion binding	GO:0005886 plasma membrane,GO:0016020 membrane,GO:0016021 integral component of membrane	3.99538	1.45651		1.00082	0.364548	-1.45582		*									0.687137	-0.541331
	4.32191	1.58001	AHsV10001592	AHsV10001592	-	NM_182832.2	191585	PLAC4	placenta specific 4	-	-	-	4.32191	1.58001	6.01808	2.11775	0.365581	-1.45174		*	0.351898	-1.50677		*	1.39246	0.477636			1.34034	0.422603
	3.96379	1.47731	H300020331	H300020331	ENSG00000146374	NM_032784.4	84870	RSPO3	R-spondin 3	GO:0001974 blood vessel remodeling,GO:0002040 sprouting angiogenesis,GO:0016055 Wnt signaling pathway,GO:0030177 positive regulation of Wnt signaling pathway,GO:0060670 branching involved in labyrinthine layer morphogenesis,GO:0090263 positive regulation of canonical Wnt signaling pathway,GO:2000052 positive regulation of non-canonical Wnt signaling pathway,GO:2000096 positive regulation of Wnt s…	GO:0005102 receptor binding,GO:0005109 frizzled binding,GO:0008201 heparin binding	GO:0005576 extracellular region	3.96379	1.47731	7.9342	4.23918	0.372702	-1.42391		*	0.534293	-0.904298			2.00167	1.0012	*		2.86953	1.52081	*
	3.80973	1.456	AHsV10002459	AHsV10002459	ENSG00000018625	NM_000702.3	477	ATP1A2	ATPase Na+/K+ transporting subunit alpha 2	GO:0001504 neurotransmitter uptake,GO:0002026 regulation of the force of heart contraction,GO:0002087 regulation of respiratory gaseous exchange by neurological system process,GO:0006813 potassium ion transport,GO:0006814 sodium ion transport,GO:0006883 cellular sodium ion homeostasis,GO:0006940 regulation of smooth muscle contraction,GO:0006942 regulation of striated muscle contraction,GO:000821…	GO:0005391 sodium:potassium-exchanging ATPase activity,GO:0005515 protein binding,GO:0005524 ATP binding,GO:0008144 drug binding,GO:0016887 ATPase activity,GO:0030955 potassium ion binding,GO:0031402 sodium ion binding,GO:0051087 chaperone binding,GO:1990239 steroid hormone binding	GO:0005737 cytoplasm,GO:0005768 endosome,GO:0005829 cytosol,GO:0005886 plasma membrane,GO:0005890 sodium:potassium-exchanging ATPase complex,GO:0005901 caveola,GO:0014704 intercalated disc,GO:0016020 membrane,GO:0030315 T-tubule,GO:0043197 dendritic spine,GO:0043209 myelin sheath,GO:0043231 intracellular membrane-bounded organelle,GO:1903561 extracellular vesicle	3.80973	1.456	2.9996	3.73724	0.382181	-1.38767		*	1.24591	0.317206			0.787352	-0.344918			2.56678	1.35996	*
	3.89111	1.52878	CHsGV10001092	CHsGV10001092	ENSG00000006606	NM_006072.4	10344	CCL26	C-C motif chemokine ligand 26	GO:0001938 positive regulation of endothelial cell proliferation,GO:0002548 monocyte chemotaxis,GO:0006935 chemotaxis,GO:0006954 inflammatory response,GO:0006955 immune response,GO:0007165 signal transduction,GO:0007186 G-protein coupled receptor signaling pathway,GO:0007267 cell-cell signaling,GO:0030335 positive regulation of cell migration,GO:0030593 neutrophil chemotaxis,GO:0030838 positive r…	GO:0008009 chemokine activity,GO:0048020 CCR chemokine receptor binding	GO:0005615 extracellular space	3.89111	1.52878	19.0999	6.35999	0.392891	-1.3478		*	0.332986	-1.58646		*	4.90858	2.29531	**		4.16016	2.05664	**
	3.72392	1.49202	H200012887	H200012887	ENSG00000144962	NM_031955.5	83893	SPATA16	spermatogenesis associated 16	GO:0007275 multicellular organismal development,GO:0007283 spermatogenesis,GO:0030154 cell differentiation	-	GO:0005794 Golgi apparatus	3.72392	1.49202	3.47545	2.03294	0.400657	-1.31956		*	0.584942	-0.773635			0.933277	-0.0996223			1.36254	0.446303
	4.08457	1.69766	H300021821	H300021821	-	NM_170769.2	80352	RNF39	ring finger protein 39	GO:0008150 biological_process	GO:0008270 zinc ion binding	GO:0005575 cellular_component,GO:0005737 cytoplasm	4.08457	1.69766	4.94426	1.44618	0.415627	-1.26664		*	0.292497	-1.77351		*	1.21047	0.275572			0.851869	-0.231297
	3.75805	1.69308	AHsV10001111	AHsV10001111	ENSG00000137648	XM_011542904.1	56649	TMPRSS4	transmembrane protease, serine 4	GO:0006508 proteolysis,GO:0006898 receptor-mediated endocytosis	GO:0004252 serine-type endopeptidase activity,GO:0005044 scavenger receptor activity,GO:0005515 protein binding	GO:0016021 integral component of membrane	3.75805	1.69308	4.468	3.03202	0.450521	-1.15033		*	0.678609	-0.559347			1.18891	0.249644			1.79083	0.840631
	3.37893	1.14817	CHsTV10000141	CHsTV10000141	ENSG00000167766	NM_001105549.1	55769	ZNF83	zinc finger protein 83	GO:0006351 transcription, DNA-templated,GO:0006355 regulation of transcription, DNA-templated	GO:0003677 DNA binding,GO:0003700 transcription factor activity, sequence-specific DNA binding,GO:0005515 protein binding,GO:0046872 metal ion binding	GO:0005634 nucleus	3.37893	1.14817	2.37847	3.40959	0.339804	-1.55723		*	1.43352	0.519565			0.70391	-0.506537			2.96957	1.57026	*
	3.15388	1.18393	AHsV10000898	AHsV10000898	ENSG00000254349	NR_033830.1	441355	MIR2052HG	MIR2052 host gene	-	-	-	3.15388	1.18393	1.35046	1.87553	0.375388	-1.41354		*	1.38882	0.473855			0.428188	-1.22368		*	1.58416	0.663715
	2.85447	1.19889	DHsGV10000141	DHsGV10000141	ENSG00000227195	NR_040095.1	284801	MIR663AHG	MIR663A host gene	-	-	-	2.85447	1.19889	1.72931	1.33251	0.420004	-1.25152		*	0.77054	-0.376058			0.605827	-0.723022			1.11145	0.152445
	3.03564	1.37462	H200019872	H200019872	ENSG00000101074	NM_178491.3	140902	R3HDML	R3H domain containing-like	GO:0010466 negative regulation of peptidase activity	GO:0030414 peptidase inhibitor activity	GO:0005576 extracellular region	3.03564	1.37462	1.87253	1.94951	0.452826	-1.14297		*	1.04111	0.0581227			0.616849	-0.697011			1.41822	0.504083
	2.96043	1.35407	CHsTV10000025	CHsTV10000025	ENSG00000146776	XR_927412.1	222255	ATXN7L1	ataxin 7 like 1	-	GO:0005515 protein binding	-	2.96043	1.35407		1.66016	0.457389	-1.12851		*									1.22605	0.294024
	7.74796	3.55882	H300004724	H300004724	-	XR_429910.2	6368	CCL23	C-C motif chemokine ligand 23	GO:0002548 monocyte chemotaxis,GO:0006874 cellular calcium ion homeostasis,GO:0006935 chemotaxis,GO:0006954 inflammatory response,GO:0006955 immune response,GO:0007165 signal transduction,GO:0007186 G-protein coupled receptor signaling pathway,GO:0007267 cell-cell signaling,GO:0008285 negative regulation of cell proliferation,GO:0030593 neutrophil chemotaxis,GO:0043547 positive regulation of GTPa…	GO:0008009 chemokine activity,GO:0008201 heparin binding,GO:0031726 CCR1 chemokine receptor binding	GO:0005576 extracellular region,GO:0005615 extracellular space,GO:0005623 cell	7.74796	3.55882	10.4686	6.94056	0.459323	-1.12242		*	0.662992	-0.592937			1.35114	0.434175			1.95024	0.963655
	7.83994	3.91863	CHsGV10003250	CHsGV10003250	-	NM_001297763.1	339327	ZNF546	zinc finger protein 546	GO:0006351 transcription, DNA-templated,GO:0006355 regulation of transcription, DNA-templated	GO:0003677 DNA binding,GO:0003700 transcription factor activity, sequence-specific DNA binding,GO:0046872 metal ion binding	GO:0005634 nucleus	7.83994	3.91863	8.68241	6.32571	0.499829	-1.00049		*	0.728567	-0.456867			1.10746	0.147253			1.61427	0.69088
	5.39794	2.21239	H200018002	H200018002	ENSG00000152315	NM_022054.3	56659	KCNK13	potassium two pore domain channel subfamily K member 13	GO:0007268 synaptic transmission,GO:0030322 stabilization of membrane potential,GO:0034765 regulation of ion transmembrane transport,GO:0071805 potassium ion transmembrane transport	GO:0005244 voltage-gated ion channel activity,GO:0005267 potassium channel activity,GO:0022841 potassium ion leak channel activity	GO:0005886 plasma membrane,GO:0005887 integral component of plasma membrane	5.39794	2.21239	6.484	2.56714	0.409859	-1.2868		*	0.395919	-1.33672		*	1.2012	0.264476			1.16034	0.214552
	4.81224	2.02196	AHsV10001970	AHsV10001970	ENSG00000134121	NM_006614.3	10752	CHL1	cell adhesion molecule L1 like	GO:0001764 neuron migration,GO:0007155 cell adhesion,GO:0007165 signal transduction,GO:0007411 axon guidance,GO:0008344 adult locomotory behavior,GO:0035640 exploration behavior,GO:0043524 negative regulation of neuron apoptotic process,GO:0050890 cognition	GO:0002020 protease binding	GO:0005578 proteinaceous extracellular matrix,GO:0005886 plasma membrane,GO:0016021 integral component of membrane,GO:0030425 dendrite,GO:0045177 apical part of cell,GO:0070062 extracellular exosome	4.81224	2.02196			0.420171	-1.25095		*
	5.10021	2.22735	H300017467	H300017467	ENSG00000116218	NM_014625.3	7827	NPHS2	nephrosis 2, idiopathic, steroid-resistant (podocin)	GO:0007588 excretion,GO:0031532 actin cytoskeleton reorganization,GO:0072249 metanephric glomerular visceral epithelial cell development	GO:0005515 protein binding	GO:0005783 endoplasmic reticulum,GO:0005886 plasma membrane,GO:0005887 integral component of plasma membrane,GO:0005911 cell-cell junction,GO:0031235 intrinsic component of the cytoplasmic side of the plasma membrane,GO:0036057 slit diaphragm,GO:0043234 protein complex,GO:0045121 membrane raft,GO:0070062 extracellular exosome	5.10021	2.22735	4.56705	3.02737	0.436718	-1.19523		*	0.662871	-0.5932			0.895463	-0.159295			1.35918	0.442733
	5.01272	2.20655	H200015875	H200015875	ENSG00000172238	NM_005172.1	474	ATOH1	atonal bHLH transcription factor 1	GO:0001764 neuron migration,GO:0006366 transcription from RNA polymerase II promoter,GO:0007219 Notch signaling pathway,GO:0007411 axon guidance,GO:0007417 central nervous system development,GO:0021987 cerebral cortex development,GO:0042472 inner ear morphogenesis,GO:0042667 auditory receptor cell fate specification,GO:0042668 auditory receptor cell fate determination,GO:0043066 negative regulati…	GO:0000978 RNA polymerase II core promoter proximal region sequence-specific DNA binding,GO:0001077 transcriptional activator activity, RNA polymerase II core promoter proximal region sequence-specific binding,GO:0003700 transcription factor activity, sequence-specific DNA binding,GO:0031490 chromatin DNA binding,GO:0046983 protein dimerization activity	GO:0005634 nucleus	5.01272	2.20655	2.44744	3.10739	0.440191	-1.1838		*	1.26965	0.34443			0.488246	-1.03432		*	1.40825	0.493908
	4.74041	2.08865	AHsV10001764	AHsV10001764	ENSG00000183690	NM_025184.3	80258	EFHC2	EF-hand domain (C-terminal) containing 2	-	GO:0005509 calcium ion binding,GO:0005515 protein binding	-	4.74041	2.08865		1.04052	0.440605	-1.18244		*									0.498178	-1.00527		*
	4.48123	2.10335	H200011897	H200011897	ENSG00000186174	NM_032966.2	643	CXCR5	chemokine (C-X-C motif) receptor 5	GO:0006928 movement of cell or subcellular component,GO:0006935 chemotaxis,GO:0006955 immune response,GO:0007186 G-protein coupled receptor signaling pathway,GO:0032467 positive regulation of cytokinesis,GO:0042113 B cell activation,GO:0048535 lymph node development,GO:0070098 chemokine-mediated signaling pathway	GO:0004930 G-protein coupled receptor activity,GO:0005515 protein binding,GO:0016494 C-X-C chemokine receptor activity	GO:0005886 plasma membrane,GO:0005887 integral component of plasma membrane,GO:0009897 external side of plasma membrane	4.48123	2.10335	3.84935	4.49085	0.469369	-1.0912		*	1.16665	0.222375			0.858993	-0.219282			2.13509	1.0943	*
	4.66858	2.20655	H200012433	H200012433	ENSG00000101890	NM_001522.2	2986	GUCY2F	guanylate cyclase 2F, retinal	GO:0006182 cGMP biosynthetic process,GO:0006468 protein phosphorylation,GO:0007168 receptor guanylyl cyclase signaling pathway,GO:0007601 visual perception,GO:0007603 phototransduction, visible light,GO:0016056 rhodopsin mediated signaling pathway,GO:0022400 regulation of rhodopsin mediated signaling pathway,GO:0035556 intracellular signal transduction,GO:0050908 detection of light stimulus invol…	GO:0004016 adenylate cyclase activity,GO:0004383 guanylate cyclase activity,GO:0004672 protein kinase activity,GO:0004872 receptor activity,GO:0005524 ATP binding,GO:0005525 GTP binding,GO:0042803 protein homodimerization activity,GO:0046982 protein heterodimerization activity	GO:0005640 nuclear outer membrane,GO:0005887 integral component of plasma membrane,GO:0008074 guanylate cyclase complex, soluble,GO:0097381 photoreceptor disc membrane	4.66858	2.20655	1.67606	3.09592	0.472639	-1.08119		*	1.84714	0.885292			0.35901	-1.47791		*	1.40306	0.488576
	11.1477	4.80737	AHsV10001923	AHsV10001923	ENSG00000146966	XR_927456.1	27147	DENND2A	DENN domain containing 2A	GO:0015031 protein transport,GO:0042147 retrograde transport, endosome to Golgi,GO:0043547 positive regulation of GTPase activity	GO:0017112 Rab guanyl-nucleotide exchange factor activity	GO:0005737 cytoplasm,GO:0015629 actin cytoskeleton	11.1477	4.80737		3.38135	0.431242	-1.21343		*									0.703368	-0.507648
	9.5464	4.7204	H300005600	H300005600	ENSG00000196381	NM_152605.3	163115	ZNF781	zinc finger protein 781	GO:0006351 transcription, DNA-templated,GO:0006355 regulation of transcription, DNA-templated	GO:0003677 DNA binding,GO:0046872 metal ion binding	GO:0005634 nucleus	9.5464	4.7204	5.4226	4.52714	0.494469	-1.01605		*	0.834866	-0.260383			0.568025	-0.815973			0.95906	-0.0603073
	2.79493	0.978289	DHsGV10001174	DHsGV10001174	ENSG00000188312	NR_036505.1	100128361	LOC100128361	uncharacterized LOC100128361	-	-	-	2.79493	0.978289	1.77016	2.57999	0.350023	-1.51448		*	1.45749	0.543488			0.633348	-0.658931			2.63725	1.39903	*
	2.76782	0.993753	AHsV10003341	AHsV10003341	ENSG00000182389	NM_001005746.2	785	CACNB4	calcium voltage-gated channel auxiliary subunit beta 4	GO:0006810 transport,GO:0006874 cellular calcium ion homeostasis,GO:0007214 gamma-aminobutyric acid signaling pathway,GO:0007268 synaptic transmission,GO:0007411 axon guidance,GO:0007528 neuromuscular junction development,GO:0007628 adult walking behavior,GO:0014051 gamma-aminobutyric acid secretion,GO:0019227 neuronal action potential propagation,GO:0035249 synaptic transmission, glutamatergic,G…	GO:0005245 voltage-gated calcium channel activity,GO:0005515 protein binding,GO:0008331 high voltage-gated calcium channel activity,GO:0019901 protein kinase binding	GO:0005829 cytosol,GO:0005886 plasma membrane,GO:0005891 voltage-gated calcium channel complex,GO:0009898 cytoplasmic side of plasma membrane,GO:0045202 synapse	2.76782	0.993753	8.72626	1.31424	0.359038	-1.47779		*	0.150607	-2.73114		**	3.15276	1.65661	*		1.3225	0.403265
	2.49298	0.962826	H200004462	H200004462	ENSG00000148655	XM_011540258.1	83938	C10orf11	chromosome 10 open reading frame 11	GO:0030318 melanocyte differentiation	-	-	2.49298	0.962826	6.54718	4.74314	0.386215	-1.37252		*	0.724455	-0.465032			2.62625	1.393	*		4.92627	2.3005	**
	2.43512	0.962573	H300018871	H300018871	ENSG00000112299	NM_004666.2	8876	VNN1	vanin 1	GO:0002526 acute inflammatory response,GO:0002544 chronic inflammatory response,GO:0006768 biotin metabolic process,GO:0006928 movement of cell or subcellular component,GO:0006954 inflammatory response,GO:0006979 response to oxidative stress,GO:0007417 central nervous system development,GO:0015939 pantothenate metabolic process,GO:0016337 single organismal cell-cell adhesion,GO:0033089 positive r…	GO:0017159 pantetheine hydrolase activity,GO:0034235 GPI anchor binding	GO:0005886 plasma membrane,GO:0016021 integral component of membrane,GO:0031225 anchored component of membrane,GO:0070062 extracellular exosome	2.43512	0.962573	2.06568	4.59116	0.395288	-1.33903		*	2.22259	1.15224	*		0.848287	-0.237375			4.76967	2.25389	**
	2.39039	0.978542	opHsV0400002212	opHsV0400002212	ENSG00000185272	NM_144770.3	54033	RBM11	RNA binding motif protein 11	GO:0000381 regulation of alternative mRNA splicing, via spliceosome,GO:0006397 mRNA processing,GO:0007275 multicellular organismal development,GO:0008380 RNA splicing,GO:0030154 cell differentiation,GO:0034599 cellular response to oxidative stress	GO:0000166 nucleotide binding,GO:0005515 protein binding,GO:0008266 poly(U) RNA binding,GO:0042803 protein homodimerization activity	GO:0005634 nucleus,GO:0005654 nucleoplasm,GO:0016607 nuclear speck	2.39039	0.978542		1.61845	0.409364	-1.28854		*									1.65394	0.725908
	2.67583	1.0967	H200009972	H200009972	ENSG00000100767	XM_011537295.1	89932	PAPLN	papilin, proteoglycan-like sulfated glycoprotein	GO:0006508 proteolysis,GO:0010951 negative regulation of endopeptidase activity	GO:0004222 metalloendopeptidase activity,GO:0004867 serine-type endopeptidase inhibitor activity,GO:0008270 zinc ion binding	GO:0005604 basement membrane	2.67583	1.0967	3.82505	5.03652	0.409854	-1.28682		*	1.31672	0.396946			1.42948	0.515492			4.59243	2.19926	**
	2.52879	1.04472	AHsV10000717	AHsV10000717	ENSG00000188779	XM_011521548.1	390598	SKOR1	SKI family transcriptional corepressor 1	GO:0000122 negative regulation of transcription from RNA polymerase II promoter,GO:0006351 transcription, DNA-templated,GO:0006355 regulation of transcription, DNA-templated,GO:0030512 negative regulation of transforming growth factor beta receptor signaling pathway,GO:0030514 negative regulation of BMP signaling pathway	GO:0003714 transcription corepressor activity,GO:0046332 SMAD binding	GO:0005634 nucleus,GO:0005667 transcription factor complex,GO:0030425 dendrite,GO:0043025 neuronal cell body	2.52879	1.04472			0.41313	-1.27533		*
	2.2713	0.942279	H300020465	H300020465	ENSG00000134215	NM_006113.4	10451	VAV3	vav guanine nucleotide exchange factor 3	GO:0001525 angiogenesis,GO:0006906 vesicle fusion,GO:0006974 cellular response to DNA damage stimulus,GO:0007229 integrin-mediated signaling pathway,GO:0007264 small GTPase mediated signal transduction,GO:0007411 axon guidance,GO:0007596 blood coagulation,GO:0008361 regulation of cell size,GO:0009967 positive regulation of signal transduction,GO:0030032 lamellipodium assembly,GO:0030168 platelet …	GO:0005070 SH3/SH2 adaptor activity,GO:0005085 guanyl-nucleotide exchange factor activity,GO:0005096 GTPase activator activity,GO:0005154 epidermal growth factor receptor binding,GO:0005515 protein binding,GO:0030676 Rac guanyl-nucleotide exchange factor activity,GO:0046872 metal ion binding	GO:0005829 cytosol,GO:0005886 plasma membrane,GO:0070062 extracellular exosome	2.2713	0.942279		2.15606	0.414863	-1.26929		*									2.28813	1.19417	*
	2.30206	0.978289	DHsTV10000030	DHsTV10000030	-	NG_029921.1	3123	HLA-DRB1	major histocompatibility complex, class II, DR beta 1	GO:0002381 immunoglobulin production involved in immunoglobulin mediated immune response,GO:0002437 inflammatory response to antigenic stimulus,GO:0002455 humoral immune response mediated by circulating immunoglobulin,GO:0002503 peptide antigen assembly with MHC class II protein complex,GO:0002506 polysaccharide assembly with MHC class II protein complex,GO:0006955 immune response,GO:0016045 dete…	GO:0001618 virus receptor activity,GO:0023026 MHC class II protein complex binding,GO:0032395 MHC class II receptor activity,GO:0042605 peptide antigen binding	GO:0000139 Golgi membrane,GO:0005765 lysosomal membrane,GO:0005886 plasma membrane,GO:0005887 integral component of plasma membrane,GO:0009897 external side of plasma membrane,GO:0009986 cell surface,GO:0012507 ER to Golgi transport vesicle membrane,GO:0016020 membrane,GO:0030658 transport vesicle membrane,GO:0030666 endocytic vesicle membrane,GO:0030669 clathrin-coated endocytic vesicle membrane…	2.30206	0.978289	1.34756	1.07139	0.424963	-1.23459		*	0.795063	-0.330859			0.585372	-0.772574			1.09517	0.131156
	2.31772	0.994259	AHsV10003328	AHsV10003328	ENSG00000213901	NM_144712.4	151295	SLC23A3	solute carrier family 23 member 3	GO:0055085 transmembrane transport	GO:0005215 transporter activity	GO:0016021 integral component of membrane	2.31772	0.994259	6.77621	2.77709	0.428982	-1.22101		*	0.409829	-1.2869		*	2.92366	1.54777	*		2.79313	1.48188	*
	6.56512	2.82323	AHsV10003158	AHsV10003158	ENSG00000170820	NM_000145.3	2492	FSHR	follicle stimulating hormone receptor	GO:0001545 primary ovarian follicle growth,GO:0007186 G-protein coupled receptor signaling pathway,GO:0007189 adenylate cyclase-activating G-protein coupled receptor signaling pathway,GO:0007190 activation of adenylate cyclase activity,GO:0007283 spermatogenesis,GO:0007292 female gamete generation,GO:0008406 gonad development,GO:0008584 male gonad development,GO:0008585 female gonad development,G…	GO:0004963 follicle-stimulating hormone receptor activity,GO:0005515 protein binding,GO:0008528 G-protein coupled peptide receptor activity	GO:0005886 plasma membrane,GO:0005887 integral component of plasma membrane,GO:0016021 integral component of membrane	6.56512	2.82323	3.7202	1.73956	0.430035	-1.21748		*	0.467598	-1.09666		*	0.566662	-0.819439			0.61616	-0.698624
	2.30459	0.9935	CHsGV10000007	CHsGV10000007	ENSG00000082929	NR_126519.1	10141	LINC01587	long intergenic non-protein coding RNA 1587	GO:0007399 nervous system development	-	-	2.30459	0.9935	2.87902	2.90765	0.431097	-1.21392		*	1.00994	0.0142723			1.24926	0.321072			2.92667	1.54926	*
	6.74375	3.30145	H300008785	H300008785	ENSG00000122543	XM_011515485.1	654231	OCM	oncomodulin	-	GO:0005509 calcium ion binding	-	6.74375	3.30145	8.01351	7.43444	0.489557	-1.03045		*	0.927738	-0.10821			1.18829	0.248883			2.25187	1.17113	*
	5.27885	2.3658	CHsGV10000440	CHsGV10000440	ENSG00000176771	NM_207481.3	344148	NCKAP5	NCK associated protein 5	GO:0008150 biological_process	-	GO:0005575 cellular_component	5.27885	2.3658	3.69952	4.39721	0.448167	-1.15789		*	1.18859	0.249251			0.700819	-0.512886			1.85865	0.894258
	5.17991	2.49917	AHsV10002729	AHsV10002729	ENSG00000078487	XM_005250481.3	55063	ZCWPW1	zinc finger CW-type and PWWP domain containing 1	-	GO:0008270 zinc ion binding	-	5.17991	2.49917	5.96896	4.94364	0.482474	-1.05148		*	0.828225	-0.271905			1.15233	0.204552			1.97811	0.984123
	5.13096	2.49917	H300021034	H300021034	ENSG00000165973	XM_011520119.1	4745	NELL1	neural EGFL like 1	GO:0007399 nervous system development,GO:0010468 regulation of gene expression,GO:0030154 cell differentiation,GO:0030501 positive regulation of bone mineralization,GO:0033689 negative regulation of osteoblast proliferation,GO:0045669 positive regulation of osteoblast differentiation,GO:2000599 negative regulation of cyclin catabolic process	GO:0005509 calcium ion binding,GO:0005515 protein binding	GO:0005576 extracellular region,GO:0005635 nuclear envelope,GO:0005737 cytoplasm,GO:0048471 perinuclear region of cytoplasm	5.13096	2.49917	2.59922	4.51769	0.487077	-1.03778		*	1.73809	0.797506			0.506576	-0.98115			1.80767	0.854135
	4.97943	2.44821	DHsGV10004380	DHsGV10004380	-	XR_936133.1	105372488	LOC105372488	uncharacterized LOC105372488	-	-	-	4.97943	2.44821	4.84479	4.46602	0.491663	-1.02426		*	0.921819	-0.117445			0.97296	-0.0395482			1.8242	0.867264
	1.9115	0.890553	CHsGV10002243	CHsGV10002243	ENSG00000149646	NM_001207076.2	140894	CNBD2	cyclic nucleotide binding domain containing 2	GO:0007283 spermatogenesis	GO:0030552 cAMP binding	GO:0005829 cytosol	1.9115	0.890553	1.40661	0.913993	0.465892	-1.10193		*	0.649787	-0.621962			0.735865	-0.442488			1.02632	0.0374816
	1.79325	0.891058	DHsGV10002512	DHsGV10002512	ENSG00000243440	NM_001256579.2	388813	LOC388813	uncharacterized protein ENSP00000383407-like	-	-	-	1.79325	0.891058	1.86425	2.20319	0.496894	-1.00899		*	1.18181	0.240995			1.03959	0.0560186			2.47256	1.306	*
	3.33337	1.44054	H300017240	H300017240	ENSG00000130234	NM_021804.2	59272	ACE2	angiotensin I converting enzyme 2	GO:0001817 regulation of cytokine production,GO:0002003 angiotensin maturation,GO:0002005 angiotensin catabolic process in blood,GO:0003051 angiotensin-mediated drinking behavior,GO:0003081 regulation of systemic arterial blood pressure by renin-angiotensin,GO:0015827 tryptophan transport,GO:0019229 regulation of vasoconstriction,GO:0032800 receptor biosynthetic process,GO:0042127 regulation of c…	GO:0001618 virus receptor activity,GO:0001948 glycoprotein binding,GO:0004175 endopeptidase activity,GO:0004180 carboxypeptidase activity,GO:0005515 protein binding,GO:0008237 metallopeptidase activity,GO:0008241 peptidyl-dipeptidase activity,GO:0008270 zinc ion binding	GO:0005576 extracellular region,GO:0005615 extracellular space,GO:0005737 cytoplasm,GO:0005886 plasma membrane,GO:0009986 cell surface,GO:0016021 integral component of membrane,GO:0045121 membrane raft,GO:0070062 extracellular exosome	3.33337	1.44054	2.53119		0.432158	-1.21037		*					0.75935	-0.397163
	3.54528	1.55921	opHsV0400005473	opHsV0400005473	ENSG00000165325	XM_011542637.1	159989	CCDC67	coiled-coil domain containing 67	GO:0007099 centriole replication,GO:0030030 cell projection organization,GO:0098535 de novo centriole assembly,GO:1903251 multi-ciliated epithelial cell differentiation	GO:0005515 protein binding	GO:0005814 centriole,GO:0098536 deuterosome	3.54528	1.55921	3.08831	1.70049	0.439797	-1.18509		*	0.55062	-0.860871			0.871105	-0.199082			1.09061	0.125136
	3.12678	1.44105	H200016904	H200016904	ENSG00000128519	NM_016945.2	50833	TAS2R16	taste 2 receptor member 16	GO:0001580 detection of chemical stimulus involved in sensory perception of bitter taste,GO:0007186 G-protein coupled receptor signaling pathway	GO:0005515 protein binding,GO:0033038 bitter taste receptor activity	GO:0005783 endoplasmic reticulum,GO:0005802 trans-Golgi network,GO:0005886 plasma membrane,GO:0009897 external side of plasma membrane,GO:0016021 integral component of membrane	3.12678	1.44105	1.58445	2.08069	0.460873	-1.11756		*	1.31319	0.39308			0.506736	-0.980693			1.44388	0.529947
	3.41053	1.6619	CHsGV10000158	CHsGV10000158	ENSG00000134548	NR_135187.1	80763	SPX	spexin hormone	GO:0003084 positive regulation of systemic arterial blood pressure,GO:0010459 negative regulation of heart rate,GO:0032099 negative regulation of appetite,GO:0035814 negative regulation of renal sodium excretion,GO:0044539 long-chain fatty acid import,GO:0045944 positive regulation of transcription from RNA polymerase II promoter,GO:0051930 regulation of sensory perception of pain	GO:0005184 neuropeptide hormone activity,GO:0031765 type 2 galanin receptor binding,GO:0031766 type 3 galanin receptor binding	GO:0005615 extracellular space,GO:0030133 transport vesicle	3.41053	1.6619	2.40205	1.78669	0.487285	-1.03716		*	0.743819	-0.426976			0.704303	-0.505731			1.07509	0.104456
	4.29284	1.90406	H300004494	H300004494	ENSG00000150269	NM_001004743.1	390162	OR5M9	olfactory receptor family 5 subfamily M member 9	GO:0007186 G-protein coupled receptor signaling pathway,GO:0050911 detection of chemical stimulus involved in sensory perception of smell	GO:0004930 G-protein coupled receptor activity,GO:0004984 olfactory receptor activity,GO:0005549 odorant binding	GO:0005886 plasma membrane,GO:0016021 integral component of membrane	4.29284	1.90406	3.13454	2.36601	0.443543	-1.17286		*	0.75482	-0.405796			0.730177	-0.453681			1.24261	0.313379
	4.38398	1.98545	H300007754	H300007754	ENSG00000171243	NM_015464.2	25928	SOSTDC1	sclerostin domain containing 1	GO:0007389 pattern specification process,GO:0010454 negative regulation of cell fate commitment,GO:0016055 Wnt signaling pathway,GO:0030514 negative regulation of BMP signaling pathway,GO:0031069 hair follicle morphogenesis,GO:0042475 odontogenesis of dentin-containing tooth,GO:0060648 mammary gland bud morphogenesis,GO:0090090 negative regulation of canonical Wnt signaling pathway	-	GO:0005615 extracellular space	4.38398	1.98545	2.53119	6.21002	0.452887	-1.14278		*	2.4534	1.29478	*		0.577373	-0.792425			3.12777	1.64513	*
	4.1276	1.8825	H200000845	H200000845	ENSG00000146151	XM_011514701.1	54511	HMGCLL1	3-hydroxymethyl-3-methylglutaryl-CoA lyase-like 1	GO:0044255 cellular lipid metabolic process,GO:0044281 small molecule metabolic process,GO:0046950 cellular ketone body metabolic process,GO:0046951 ketone body biosynthetic process	GO:0004419 hydroxymethylglutaryl-CoA lyase activity,GO:0046872 metal ion binding	GO:0005783 endoplasmic reticulum,GO:0005789 endoplasmic reticulum membrane,GO:0005829 cytosol,GO:0016020 membrane,GO:0048471 perinuclear region of cytoplasm	4.1276	1.8825	1.97407	1.94812	0.456076	-1.13266		*	0.986856	-0.0190884			0.47826	-1.06413		*	1.03486	0.0494342
	4.20281	1.95528	CHsGV10001432	CHsGV10001432	ENSG00000168505	NM_001301687.1	2637	GBX2	gastrulation brain homeobox 2	GO:0001569 patterning of blood vessels,GO:0001755 neural crest cell migration,GO:0006366 transcription from RNA polymerase II promoter,GO:0007399 nervous system development,GO:0007411 axon guidance,GO:0021549 cerebellum development,GO:0021555 midbrain-hindbrain boundary morphogenesis,GO:0021568 rhombomere 2 development,GO:0021794 thalamus development,GO:0021884 forebrain neuron development,GO:002…	GO:0000979 RNA polymerase II core promoter sequence-specific DNA binding,GO:0001190 transcriptional activator activity, RNA polymerase II transcription factor binding,GO:0003700 transcription factor activity, sequence-specific DNA binding	GO:0005634 nucleus	4.20281	1.95528	6.98456	4.14895	0.465231	-1.10398		*	0.594017	-0.751423			1.66188	0.732814			2.12192	1.08537	*
	4.08457	1.94918	H300008664	H300008664	ENSG00000145491	NM_031916.4	83853	ROPN1L	rhophilin associated tail protein 1-like	GO:0003351 epithelial cilium movement	GO:0005515 protein binding	GO:0005737 cytoplasm,GO:0031514 motile cilium	4.08457	1.94918	5.68709	2.99989	0.477207	-1.06731		*	0.527492	-0.922779			1.39234	0.477508			1.53905	0.622042
	4.42871	2.1244	H200000370	H200000370	ENSG00000010932	XM_006711242.2	2326	FMO1	flavin containing monooxygenase 1	GO:0006082 organic acid metabolic process,GO:0006805 xenobiotic metabolic process,GO:0006970 response to osmotic stress,GO:0009404 toxin metabolic process,GO:0017144 drug metabolic process,GO:0032496 response to lipopolysaccharide,GO:0044281 small molecule metabolic process,GO:0070995 NADPH oxidation	GO:0004497 monooxygenase activity,GO:0004499 N,N-dimethylaniline monooxygenase activity,GO:0050660 flavin adenine dinucleotide binding,GO:0050661 NADP binding	GO:0005788 endoplasmic reticulum lumen,GO:0005789 endoplasmic reticulum membrane,GO:0016021 integral component of membrane	4.42871	2.1244	3.48869	3.23794	0.47969	-1.05983		*	0.928127	-0.107607			0.787744	-0.344201			1.52417	0.60802
	3.73705	1.81632	AHsV10002774	AHsV10002774	ENSG00000214226	NM_001085430.2	339210	C17orf67	chromosome 17 open reading frame 67	-	GO:0005515 protein binding	GO:0005576 extracellular region	3.73705	1.81632	3.47297	2.53488	0.486031	-1.04088		*	0.729888	-0.454254			0.929334	-0.105731			1.39561	0.480896
	4.36663	2.13987	H200016082	H200016082	ENSG00000027644	NM_014215.2	3645	INSRR	insulin receptor-related receptor	GO:0007169 transmembrane receptor protein tyrosine kinase signaling pathway,GO:0018108 peptidyl-tyrosine phosphorylation,GO:0030238 male sex determination,GO:0031532 actin cytoskeleton reorganization,GO:0046777 protein autophosphorylation,GO:0071469 cellular response to alkaline pH	GO:0004714 transmembrane receptor protein tyrosine kinase activity,GO:0005524 ATP binding,GO:0043548 phosphatidylinositol 3-kinase binding,GO:0043560 insulin receptor substrate binding	GO:0005887 integral component of plasma membrane,GO:0043235 receptor complex	4.36663	2.13987	3.702	5.36139	0.49005	-1.029		*	1.44824	0.534303			0.847793	-0.238216			2.50548	1.32509	*
	4.36747	2.16143	H300002840	H300002840	ENSG00000139988	NM_152443.2	145226	RDH12	retinol dehydrogenase 12 (all-trans/9-cis/11-cis)	GO:0001523 retinoid metabolic process,GO:0007601 visual perception,GO:0007603 phototransduction, visible light,GO:0042572 retinol metabolic process,GO:0045494 photoreceptor cell maintenance,GO:0055114 oxidation-reduction process	GO:0004745 retinol dehydrogenase activity,GO:0005515 protein binding	GO:0005622 intracellular,GO:0060342 photoreceptor inner segment membrane	4.36747	2.16143	3.51877	4.18865	0.494892	-1.01482		*	1.19037	0.251412			0.805677	-0.311727			1.93791	0.954501
	2.15053	0.911858	H300002150	H300002150	ENSG00000181927	NM_001004124.2	81300	OR4P4	olfactory receptor family 4 subfamily P member 4	GO:0007186 G-protein coupled receptor signaling pathway,GO:0050907 detection of chemical stimulus involved in sensory perception,GO:0050911 detection of chemical stimulus involved in sensory perception of smell	GO:0004888 transmembrane signaling receptor activity,GO:0004930 G-protein coupled receptor activity,GO:0004984 olfactory receptor activity	GO:0005886 plasma membrane,GO:0016021 integral component of membrane	2.15053	0.911858	1.53079	1.58355	0.424016	-1.23781		*	1.03447	0.0488871			0.711819	-0.490417			1.73661	0.796278
	2.23022	0.957237	AHsV10002474	AHsV10002474	-	NM_000301.3	5340	PLG	plasminogen	GO:0002576 platelet degranulation,GO:0006508 proteolysis,GO:0007596 blood coagulation,GO:0008285 negative regulation of cell proliferation,GO:0010812 negative regulation of cell-substrate adhesion,GO:0022617 extracellular matrix disassembly,GO:0030168 platelet activation,GO:0030198 extracellular matrix organization,GO:0042730 fibrinolysis,GO:0044267 cellular protein metabolic process,GO:0048771 t…	GO:0004252 serine-type endopeptidase activity,GO:0005102 receptor binding,GO:0005515 protein binding,GO:0008236 serine-type peptidase activity,GO:0019904 protein domain specific binding,GO:0034185 apolipoprotein binding	GO:0005576 extracellular region,GO:0005615 extracellular space,GO:0005886 plasma membrane,GO:0009986 cell surface,GO:0031093 platelet alpha granule lumen,GO:0031232 extrinsic component of external side of plasma membrane,GO:0070062 extracellular exosome,GO:0072562 blood microparticle	2.23022	0.957237			0.429211	-1.22024		*
	2.19694	0.947615	H300004475	H300004475	ENSG00000109158	NM_001204266.1	2557	GABRA4	gamma-aminobutyric acid type A receptor alpha4 subunit	GO:0006810 transport,GO:0007214 gamma-aminobutyric acid signaling pathway,GO:0007268 synaptic transmission,GO:0007417 central nervous system development,GO:0034220 ion transmembrane transport,GO:0055085 transmembrane transport,GO:0099565 chemical synaptic transmission, postsynaptic,GO:1902476 chloride transmembrane transport,GO:2001023 regulation of response to drug	GO:0004890 GABA-A receptor activity,GO:0005230 extracellular ligand-gated ion channel activity,GO:0005254 chloride channel activity,GO:0008503 benzodiazepine receptor activity	GO:0005886 plasma membrane,GO:0005887 integral component of plasma membrane,GO:0030054 cell junction,GO:0034707 chloride channel complex,GO:0045211 postsynaptic membrane,GO:1902711 GABA-A receptor complex	2.19694	0.947615	3.15728	1.35935	0.431334	-1.21312		*	0.430545	-1.21576		*	1.43713	0.523189			1.4345	0.520547
	2.21007	0.962826	CHsGV10000132	CHsGV10000132	ENSG00000157064	NM_015039.3	23057	NMNAT2	nicotinamide nucleotide adenylyltransferase 2	GO:0006766 vitamin metabolic process,GO:0006767 water-soluble vitamin metabolic process,GO:0009435 NAD biosynthetic process,GO:0019674 NAD metabolic process,GO:0034628 'de novo' NAD biosynthetic process from aspartate,GO:0044281 small molecule metabolic process	GO:0000309 nicotinamide-nucleotide adenylyltransferase activity,GO:0004515 nicotinate-nucleotide adenylyltransferase activity,GO:0005524 ATP binding	GO:0000139 Golgi membrane,GO:0005770 late endosome,GO:0005794 Golgi apparatus,GO:0005802 trans-Golgi network,GO:0045202 synapse	2.21007	0.962826	8.35142	2.27036	0.435654	-1.19875		*	0.271853	-1.8791		*	3.7788	1.91793	*		2.35802	1.23757	*
	2.19778	0.977784	opHsV0400004244	opHsV0400004244	ENSG00000116678	NM_002303.5	3953	LEPR	leptin receptor	GO:0006112 energy reserve metabolic process,GO:0007166 cell surface receptor signaling pathway,GO:0007275 multicellular organismal development,GO:0008203 cholesterol metabolic process,GO:0010507 negative regulation of autophagy,GO:0019953 sexual reproduction,GO:0030217 T cell differentiation,GO:0033210 leptin-mediated signaling pathway,GO:0042593 glucose homeostasis,GO:0044321 response to leptin,…	GO:0004888 transmembrane signaling receptor activity,GO:0005515 protein binding,GO:0038021 leptin receptor activity,GO:0042802 identical protein binding	GO:0005576 extracellular region,GO:0005886 plasma membrane,GO:0016021 integral component of membrane,GO:0043235 receptor complex	2.19778	0.977784	1.53658		0.444895	-1.16846		*					0.69915	-0.516327
	2.03144	0.911605	H200013157	H200013157	ENSG00000140749	NM_005849.3	10261	IGSF6	immunoglobulin superfamily member 6	GO:0006955 immune response,GO:0007166 cell surface receptor signaling pathway	GO:0004888 transmembrane signaling receptor activity	GO:0005887 integral component of plasma membrane	2.03144	0.911605	1.53616	2.16613	0.448749	-1.15602		*	1.41009	0.49579			0.756196	-0.403167			2.37617	1.24864	*
	2.09267	0.947615	AHsV10001188	AHsV10001188	ENSG00000180425	NM_019021.3	54494	C11orf71	chromosome 11 open reading frame 71	-	-	-	2.09267	0.947615		2.62976	0.452826	-1.14297		*									2.77514	1.47256	*
	2.12426	0.978289	AHsV10003462	AHsV10003462	ENSG00000069188	XM_011524915.1	54549	SDK2	sidekick cell adhesion molecule 2	GO:0007156 homophilic cell adhesion via plasma membrane adhesion molecules,GO:0007416 synapse assembly,GO:0010842 retina layer formation,GO:0060219 camera-type eye photoreceptor cell differentiation	-	GO:0005886 plasma membrane,GO:0016021 integral component of membrane,GO:0030054 cell junction,GO:0045202 synapse	2.12426	0.978289	1.81845	1.03712	0.460531	-1.11863		*	0.57033	-0.810131			0.856037	-0.224256			1.06013	0.0842433
	2.15221	1.02926	H300008080	H300008080	ENSG00000117598	NM_001037317.1	163404	PLPPR5	phospholipid phosphatase related 5	GO:0006644 phospholipid metabolic process,GO:0007165 signal transduction,GO:0010976 positive regulation of neuron projection development,GO:0046839 phospholipid dephosphorylation,GO:0051491 positive regulation of filopodium assembly	GO:0042577 lipid phosphatase activity	GO:0005886 plasma membrane,GO:0005887 integral component of plasma membrane	2.15221	1.02926		10.2094	0.478232	-1.06422		*									9.91922	3.31023	***
	2.13824	1.02951	H200014639	H200014639	ENSG00000016490	NM_001285.3	1179	CLCA1	chloride channel accessory 1	GO:0006508 proteolysis,GO:0006810 transport,GO:0006816 calcium ion transport,GO:0034220 ion transmembrane transport,GO:0055085 transmembrane transport,GO:0071456 cellular response to hypoxia,GO:1902476 chloride transmembrane transport	GO:0005229 intracellular calcium activated chloride channel activity,GO:0005254 chloride channel activity,GO:0008237 metallopeptidase activity,GO:0046872 metal ion binding	GO:0005615 extracellular space,GO:0005886 plasma membrane,GO:0005887 integral component of plasma membrane,GO:0005902 microvillus,GO:0042589 zymogen granule membrane	2.13824	1.02951	1.53368	1.55444	0.481476	-1.05446		*	1.01353	0.0193918			0.717265	-0.479422			1.50988	0.594434
	2.13655	1.02951	opHsV0400006677	opHsV0400006677	ENSG00000164756	XM_011516882.1	169026	SLC30A8	solute carrier family 30 member 8	GO:0006829 zinc II ion transport,GO:0006882 cellular zinc ion homeostasis,GO:0009749 response to glucose,GO:0010043 response to zinc ion,GO:0030073 insulin secretion,GO:0032024 positive regulation of insulin secretion,GO:0032119 sequestering of zinc ion,GO:0034341 response to interferon-gamma,GO:0042593 glucose homeostasis,GO:0044267 cellular protein metabolic process,GO:0055085 transmembrane tra…	GO:0005385 zinc ion transmembrane transporter activity,GO:0005515 protein binding,GO:0008270 zinc ion binding,GO:0042803 protein homodimerization activity	GO:0005794 Golgi apparatus,GO:0005886 plasma membrane,GO:0016021 integral component of membrane,GO:0016023 cytoplasmic, membrane-bounded vesicle,GO:0030141 secretory granule,GO:0030658 transport vesicle membrane,GO:0030667 secretory granule membrane	2.13655	1.02951	1.57659	2.11977	0.481856	-1.05333		*	1.34452	0.427096			0.737914	-0.438475			2.059	1.04195	*
	2.07869	1.00871	DHsGV10001295	DHsGV10001295	ENSG00000261810	XR_933061.1	105371076	LOC105371076	uncharacterized LOC105371076	-	-	-	2.07869	1.00871	1.00913	2.9951	0.485262	-1.04316		*	2.96801	1.5695	*		0.485462	-1.04257		*	2.96924	1.57009	*
	1.90981	0.927069	H300004536	H300004536	ENSG00000179751	NM_001080468.2	342898	SYCN	syncollin	GO:0006887 exocytosis	-	GO:0030658 transport vesicle membrane,GO:0030667 secretory granule membrane	1.90981	0.927069	1.52582	1.8681	0.485424	-1.04268		*	1.22432	0.291985			0.798938	-0.323844			2.01506	1.01082	*
	2.07336	1.00871	H200007883	H200007883	ENSG00000107485	XM_005252443.3	2625	GATA3	GATA binding protein 3	GO:0000122 negative regulation of transcription from RNA polymerase II promoter,GO:0001701 in utero embryonic development,GO:0001709 cell fate determination,GO:0001764 neuron migration,GO:0001806 type IV hypersensitivity,GO:0001822 kidney development,GO:0001823 mesonephros development,GO:0002088 lens development in camera-type eye,GO:0002572 pro-T cell differentiation,GO:0003180 aortic valve morp…	GO:0000976 transcription regulatory region sequence-specific DNA binding,GO:0000977 RNA polymerase II regulatory region sequence-specific DNA binding,GO:0000979 RNA polymerase II core promoter sequence-specific DNA binding,GO:0000987 core promoter proximal region sequence-specific DNA binding,GO:0001046 core promoter sequence-specific DNA binding,GO:0001071 nucleic acid binding transcription fact…	GO:0000790 nuclear chromatin,GO:0005634 nucleus,GO:0005654 nucleoplasm,GO:0005667 transcription factor complex,GO:0005730 nucleolus	2.07336	1.00871		1.33251	0.48651	-1.03946		*									1.321	0.40163
	2.13739	1.04447	H300002010	H300002010	ENSG00000176435	NM_175060.2	161198	CLEC14A	C-type lectin domain family 14 member A	-	GO:0030246 carbohydrate binding	GO:0016021 integral component of membrane,GO:0070062 extracellular exosome	2.13739	1.04447	3.9484	21.4269	0.488664	-1.03308		*	5.42673	2.44008	**		1.8473	0.885416			20.5147	4.35858	***
	2.23022	1.09645	opHsV0400003648	opHsV0400003648	ENSG00000189283	NM_001166243.1	2272	FHIT	fragile histidine triad	GO:0006163 purine nucleotide metabolic process,GO:0006260 DNA replication,GO:0006351 transcription, DNA-templated,GO:0006355 regulation of transcription, DNA-templated,GO:0009117 nucleotide metabolic process,GO:0032435 negative regulation of proteasomal ubiquitin-dependent protein catabolic process,GO:0072332 intrinsic apoptotic signaling pathway by p53 class mediator	GO:0000166 nucleotide binding,GO:0003824 catalytic activity,GO:0005515 protein binding,GO:0016787 hydrolase activity,GO:0031625 ubiquitin protein ligase binding,GO:0042802 identical protein binding,GO:0047710 bis(5'-adenosyl)-triphosphatase activity	GO:0005634 nucleus,GO:0005737 cytoplasm,GO:0005739 mitochondrion,GO:0005829 cytosol,GO:0070062 extracellular exosome	2.23022	1.09645	2.21551	3.4702	0.491632	-1.02435		*	1.56632	0.64738			0.993402	-0.00955044			3.16495	1.66218	*
	2.19863	1.08098	H300020556	H300020556	ENSG00000154415	XM_005250473.2	5506	PPP1R3A	protein phosphatase 1 regulatory subunit 3A	GO:0005977 glycogen metabolic process	-	GO:0016021 integral component of membrane	2.19863	1.08098	1.65094	2.2415	0.491663	-1.02426		*	1.35771	0.441174			0.750896	-0.413314			2.07357	1.05212	*
	2.01915	0.993753	H300021509	H300021509	ENSG00000176769	XM_011539577.1	256536	TCERG1L	transcription elongation regulator 1 like	-	-	-	2.01915	0.993753			0.492165	-1.02279		*
	2.18296	1.08048	H300007319	H300007319	ENSG00000187474	NM_002030.4	2359	FPR3	formyl peptide receptor 3	GO:0006928 movement of cell or subcellular component,GO:0006935 chemotaxis,GO:0007165 signal transduction,GO:0007186 G-protein coupled receptor signaling pathway	GO:0004982 N-formyl peptide receptor activity	GO:0005886 plasma membrane,GO:0016021 integral component of membrane	2.18296	1.08048	2.87004	2.74483	0.494959	-1.01462		*	0.956373	-0.0643551			1.31474	0.394782			2.54038	1.34505	*
	2.15221	1.06603	opHsV0400006759	opHsV0400006759	ENSG00000179813	NM_001318932.1	144809	FAM216B	family with sequence similarity 216 member B	-	-	-	2.15221	1.06603	1.33722	2.58743	0.495316	-1.01358		*	1.93493	0.952284			0.621322	-0.686588			2.42717	1.27927	*
	2.15053	1.06603	CHsGV10001998	CHsGV10001998	ENSG00000188177	NM_198581.2	376940	ZC3H6	zinc finger CCCH-type containing 6	GO:0008150 biological_process	GO:0003674 molecular_function,GO:0046872 metal ion binding	GO:0005575 cellular_component	2.15053	1.06603	3.52126	0.93	0.495705	-1.01245		*	0.26411	-1.92079		*	1.63739	0.711401			0.872399	-0.19694
	2.79493	1.19914	H300005500	H300005500	ENSG00000137960	NM_017655.5	54810	GIPC2	GIPC PDZ domain containing family member 2	GO:0008150 biological_process	GO:0003674 molecular_function,GO:0005515 protein binding	GO:0005737 cytoplasm,GO:0070062 extracellular exosome	2.79493	1.19914	9.26518	28.0585	0.429043	-1.22081		*	3.02838	1.59855	*		3.315	1.72901	*		23.3988	4.54836	***
	2.79577	1.25062	AHsV10003096	AHsV10003096	ENSG00000180113	NM_001168359.1	221400	TDRD6	tudor domain containing 6	GO:0007275 multicellular organismal development,GO:0007281 germ cell development,GO:0007283 spermatogenesis,GO:0010467 gene expression,GO:0031047 gene silencing by RNA,GO:0034587 piRNA metabolic process	-	GO:0005737 cytoplasm,GO:0005783 endoplasmic reticulum,GO:0033391 chromatoid body,GO:0043186 P granule	2.79577	1.25062	1.35252		0.447325	-1.16061		*					0.483774	-1.04759		*
	2.48322	1.1322	H300009943	H300009943	ENSG00000179603	XM_011516093.1	2918	GRM8	glutamate receptor, metabotropic 8	GO:0007196 adenylate cyclase-inhibiting G-protein coupled glutamate receptor signaling pathway,GO:0007601 visual perception,GO:0007608 sensory perception of smell,GO:0030818 negative regulation of cAMP biosynthetic process	GO:0001642 group III metabotropic glutamate receptor activity,GO:0004930 G-protein coupled receptor activity,GO:0008066 glutamate receptor activity	GO:0005886 plasma membrane,GO:0005887 integral component of plasma membrane,GO:0042734 presynaptic membrane	2.48322	1.1322	1.22338	1.95014	0.455942	-1.13308		*	1.59406	0.672704			0.492658	-1.02134		*	1.72242	0.78444
	2.77562	1.27192	H200015519	H200015519	ENSG00000159455	NM_014357.4	26239	LCE2B	late cornified envelope 2B	GO:0008544 epidermis development,GO:0018149 peptide cross-linking,GO:0030216 keratinocyte differentiation,GO:0031424 keratinization	GO:0003674 molecular_function,GO:0005198 structural molecule activity	GO:0001533 cornified envelope,GO:0005575 cellular_component,GO:0005737 cytoplasm	2.77562	1.27192	1.99671	6.31425	0.458248	-1.1258		*	3.16233	1.66099	*		0.719375	-0.475183			4.96434	2.3116	**
	2.73622	1.26532	AHsV10001400	AHsV10001400	ENSG00000131044	NR_134519.1	164395	TTLL9	tubulin tyrosine ligase like 9	GO:0006464 cellular protein modification process	GO:0005524 ATP binding,GO:0016874 ligase activity	GO:0005737 cytoplasm,GO:0005874 microtubule,GO:0005929 cilium	2.73622	1.26532	1.07562	1.54586	0.462433	-1.11268		*	1.43719	0.523248			0.393103	-1.34702		*	1.22172	0.288909
	2.80974	1.30209	H300021668	H300021668	ENSG00000012124	NM_001185100.1	933	CD22	CD22 molecule	GO:0007155 cell adhesion	GO:0005515 protein binding,GO:0030246 carbohydrate binding	GO:0005886 plasma membrane,GO:0005887 integral component of plasma membrane,GO:0009897 external side of plasma membrane,GO:0070062 extracellular exosome	2.80974	1.30209	3.04002	1.7853	0.463419	-1.10961		*	0.587265	-0.767916			1.08196	0.113644			1.3711	0.455338
	2.80552	1.3589	H300021885	H300021885	ENSG00000204969	NM_031496.1	56146	PCDHA2	protocadherin alpha 2	GO:0007155 cell adhesion,GO:0007156 homophilic cell adhesion via plasma membrane adhesion molecules,GO:0007399 nervous system development	GO:0005509 calcium ion binding	GO:0005634 nucleus,GO:0005783 endoplasmic reticulum,GO:0005887 integral component of plasma membrane	2.80552	1.3589	2.75236	1.48789	0.484366	-1.04583		*	0.540588	-0.887399			0.981052	-0.027599			1.09493	0.130832
	2.72056	1.32314	H200018087	H200018087	ENSG00000101542	NM_031891.2	28316	CDH20	cadherin 20	GO:0007156 homophilic cell adhesion via plasma membrane adhesion molecules	GO:0005509 calcium ion binding	GO:0005886 plasma membrane,GO:0016021 integral component of membrane	2.72056	1.32314	2.48828	1.77926	0.486349	-1.03994		*	0.715054	-0.483876			0.914621	-0.128754			1.34472	0.427306
	2.52879	1.23515	H300009989	H300009989	ENSG00000181903	XM_011544799.1	219432	OR4C6	olfactory receptor family 4 subfamily C member 6	GO:0007186 G-protein coupled receptor signaling pathway,GO:0050907 detection of chemical stimulus involved in sensory perception,GO:0050911 detection of chemical stimulus involved in sensory perception of smell	GO:0004888 transmembrane signaling receptor activity,GO:0004930 G-protein coupled receptor activity,GO:0004984 olfactory receptor activity	GO:0005886 plasma membrane,GO:0016021 integral component of membrane	2.52879	1.23515		1.671	0.488435	-1.03376		*									1.35287	0.436024
	2.604	1.27192	H300021942	H300021942	ENSG00000136531	NM_001040142.1	6326	SCN2A	sodium voltage-gated channel alpha subunit 2	GO:0006814 sodium ion transport,GO:0008627 intrinsic apoptotic signaling pathway in response to osmotic stress,GO:0019228 neuronal action potential,GO:0034765 regulation of ion transmembrane transport,GO:0035725 sodium ion transmembrane transport,GO:0042552 myelination,GO:0051402 neuron apoptotic process,GO:0086010 membrane depolarization during action potential	GO:0005248 voltage-gated sodium channel activity	GO:0001518 voltage-gated sodium channel complex,GO:0005622 intracellular,GO:0005887 integral component of plasma membrane,GO:0014704 intercalated disc,GO:0030315 T-tubule,GO:0030424 axon,GO:0031226 intrinsic component of plasma membrane,GO:0033268 node of Ranvier,GO:0033270 paranode region of axon,GO:0034706 sodium channel complex	2.604	1.27192	2.73262	3.6276	0.488449	-1.03372		*	1.32752	0.408731			1.04939	0.0695538			2.85206	1.51201	*
	2.55759	1.25036	DHsGV10000070	DHsGV10000070	ENSG00000248027	NR_133571.1	100128386	LOC100128386	uncharacterized LOC100128386	-	-	-	2.55759	1.25036	1.41447	1.45702	0.488884	-1.03244		*	1.03008	0.0427632			0.553046	-0.854527			1.16528	0.220673
	2.42452	1.19914	DHsGV10004491	DHsGV10004491	ENSG00000239642	NM_001303622.1	728637	MEIKIN	meiotic kinetochore factor	GO:0007060 male meiosis chromosome segregation,GO:0010789 meiotic sister chromatid cohesion involved in meiosis I,GO:0016321 female meiosis chromosome segregation,GO:0045143 homologous chromosome segregation,GO:0051754 meiotic sister chromatid cohesion, centromeric	-	GO:0000777 condensed chromosome kinetochore,GO:0000780 condensed nuclear chromosome, centromeric region	2.42452	1.19914	2.13703	2.14119	0.494589	-1.0157		*	1.00195	0.00280768			0.881422	-0.182095			1.7856	0.836411
	2.37811	1.18393	AHsV10001549	AHsV10001549	ENSG00000213424	NM_152349.2	125113	KRT222	keratin 222, type II	-	GO:0005198 structural molecule activity	GO:0005882 intermediate filament	2.37811	1.18393	1.39626	1.11311	0.497846	-1.00623		*	0.797204	-0.326978			0.587132	-0.768244			0.940178	-0.0889939
	2.72225	1.35356	H200016385	H200016385	ENSG00000144406	NM_032504.1	285175	UNC80	unc-80 homolog, NALCN activator	GO:0034220 ion transmembrane transport,GO:0055085 transmembrane transport	-	GO:0005886 plasma membrane,GO:0016021 integral component of membrane	2.72225	1.35356	2.14157	2.6803	0.497223	-1.00804		*	1.25156	0.323723			0.786693	-0.346127			1.98018	0.985632
	151.278	63.299	H300020002	H300020002	ENSG00000111799	NM_080645.2	1303	COL12A1	collagen type XII alpha 1	GO:0001501 skeletal system development,GO:0007155 cell adhesion,GO:0022617 extracellular matrix disassembly,GO:0030198 extracellular matrix organization,GO:0030199 collagen fibril organization,GO:0030574 collagen catabolic process,GO:0035987 endodermal cell differentiation	GO:0030020 extracellular matrix structural constituent conferring tensile strength	GO:0005576 extracellular region,GO:0005595 collagen type XII trimer,GO:0005615 extracellular space,GO:0005788 endoplasmic reticulum lumen,GO:0031012 extracellular matrix,GO:0070062 extracellular exosome,GO:1903561 extracellular vesicle	151.278	63.299	473.86	45.017	0.418428	-1.25695		*	0.0950008	-3.39592		***	3.13238	1.64726	*		0.711181	-0.491711
	886.741	34.0599	H200010585	H200010585	ENSG00000181195	NM_001135690.2	5179	PENK	proenkephalin	GO:0001649 osteoblast differentiation,GO:0001662 behavioral fear response,GO:0001666 response to hypoxia,GO:0001964 startle response,GO:0002118 aggressive behavior,GO:0007165 signal transduction,GO:0007218 neuropeptide signaling pathway,GO:0007568 aging,GO:0009314 response to radiation,GO:0009636 response to toxic substance,GO:0014009 glial cell proliferation,GO:0019233 sensory perception of pain…	GO:0001515 opioid peptide activity,GO:0005184 neuropeptide hormone activity,GO:0005515 protein binding	GO:0005576 extracellular region,GO:0030425 dendrite,GO:0032280 symmetric synapse,GO:0043204 perikaryon,GO:0043679 axon terminus,GO:0070852 cell body fiber	886.741	34.0599	11.6547	10.6103	0.0384102	-4.70237		***	0.91039	-0.135443			0.0131433	-6.24953		***	0.311519	-1.68261		*
	190.401	73.9365	H200008419	H200008419	ENSG00000115461	NM_000599.3	3488	IGFBP5	insulin like growth factor binding protein 5	GO:0001558 regulation of cell growth,GO:0001649 osteoblast differentiation,GO:0006006 glucose metabolic process,GO:0007165 signal transduction,GO:0007565 female pregnancy,GO:0010906 regulation of glucose metabolic process,GO:0014912 negative regulation of smooth muscle cell migration,GO:0017148 negative regulation of translation,GO:0030336 negative regulation of cell migration,GO:0031069 hair fol…	GO:0001968 fibronectin binding,GO:0005515 protein binding,GO:0031994 insulin-like growth factor I binding,GO:0031995 insulin-like growth factor II binding	GO:0005576 extracellular region,GO:0005622 intracellular,GO:0016942 insulin-like growth factor binding protein complex,GO:0042567 insulin-like growth factor ternary complex	190.401	73.9365	42.0746	9.83464	0.38832	-1.36468		*	0.233743	-2.09701		**	0.220979	-2.17802		**	0.133015	-2.91034		**
	182.006	86.4253	H200010534	H200010534	ENSG00000137501	XM_011545116.1	54843	SYTL2	synaptotagmin like 2	GO:0006886 intracellular protein transport,GO:0006887 exocytosis,GO:0006904 vesicle docking involved in exocytosis,GO:0010923 negative regulation of phosphatase activity,GO:0016192 vesicle-mediated transport,GO:0070257 positive regulation of mucus secretion,GO:0072659 protein localization to plasma membrane	GO:0001786 phosphatidylserine binding,GO:0005509 calcium ion binding,GO:0005515 protein binding,GO:0005544 calcium-dependent phospholipid binding,GO:0005546 phosphatidylinositol-4,5-bisphosphate binding,GO:0017137 Rab GTPase binding,GO:0019902 phosphatase binding,GO:0019905 syntaxin binding,GO:0030276 clathrin binding,GO:0042043 neurexin family protein binding	GO:0005737 cytoplasm,GO:0005886 plasma membrane,GO:0016020 membrane,GO:0019897 extrinsic component of plasma membrane,GO:0042470 melanosome,GO:0070382 exocytic vesicle	182.006	86.4253	164.356	35.507	0.474848	-1.07446		*	0.216037	-2.21065		**	0.903024	-0.147163			0.41084	-1.28335		*
	178.716	87.614	H200017446	H200017446	ENSG00000103145	XM_011522559.1	54985	HCFC1R1	host cell factor C1 regulator 1 (XPO1 dependent)	-	-	GO:0005634 nucleus,GO:0005737 cytoplasm	178.716	87.614	172.182	85.0202	0.490241	-1.02844		*	0.493782	-1.01805		*	0.963437	-0.0537372			0.970395	-0.0433558
	131.233	56.972	H300008505	H300008505	ENSG00000241644	NM_001199219.1	11185	INMT	indolethylamine N-methyltransferase	GO:0001887 selenium compound metabolic process,GO:0009308 amine metabolic process,GO:0009636 response to toxic substance,GO:0032259 methylation,GO:0034641 cellular nitrogen compound metabolic process,GO:0044281 small molecule metabolic process	GO:0004790 thioether S-methyltransferase activity,GO:0005515 protein binding,GO:0030748 amine N-methyltransferase activity	GO:0005829 cytosol	131.233	56.972	9.39515	12.8125	0.434129	-1.20381		*	1.36374	0.447565			0.0715914	-3.80407		***	0.224891	-2.1527		**
	117.91	52.4438	AHsV10002023	AHsV10002023	ENSG00000183873	NM_001099405.1	6331	SCN5A	sodium voltage-gated channel alpha subunit 5	GO:0002027 regulation of heart rate,GO:0003231 cardiac ventricle development,GO:0003360 brainstem development,GO:0006814 sodium ion transport,GO:0007411 axon guidance,GO:0010765 positive regulation of sodium ion transport,GO:0014894 response to denervation involved in regulation of muscle adaptation,GO:0019228 neuronal action potential,GO:0021537 telencephalon development,GO:0021549 cerebellum de…	GO:0005248 voltage-gated sodium channel activity,GO:0005515 protein binding,GO:0005516 calmodulin binding,GO:0017134 fibroblast growth factor binding,GO:0019899 enzyme binding,GO:0019901 protein kinase binding,GO:0019904 protein domain specific binding,GO:0030506 ankyrin binding,GO:0031625 ubiquitin protein ligase binding,GO:0044325 ion channel binding,GO:0050998 nitric-oxide synthase binding,GO:…	GO:0001518 voltage-gated sodium channel complex,GO:0005622 intracellular,GO:0005783 endoplasmic reticulum,GO:0005886 plasma membrane,GO:0005901 caveola,GO:0009986 cell surface,GO:0014704 intercalated disc,GO:0016021 integral component of membrane,GO:0016328 lateral plasma membrane,GO:0030018 Z disc,GO:0030315 T-tubule,GO:0042383 sarcolemma	117.91	52.4438	134.576	30.9754	0.44478	-1.16884		*	0.230171	-2.11923		**	1.14135	0.19074			0.59064	-0.75965
	117.976	53.0253	H200002015	H200002015	ENSG00000174080	XM_011545328.1	8722	CTSF	cathepsin F	GO:0006508 proteolysis,GO:0019886 antigen processing and presentation of exogenous peptide antigen via MHC class II,GO:0051603 proteolysis involved in cellular protein catabolic process	GO:0004197 cysteine-type endopeptidase activity	GO:0005615 extracellular space,GO:0005764 lysosome,GO:0043202 lysosomal lumen,GO:0070062 extracellular exosome,GO:1903561 extracellular vesicle	117.976	53.0253	106.42	45.3965	0.449457	-1.15375		*	0.426577	-1.22912		*	0.902048	-0.148724			0.856129	-0.224099
	513.915	123.685	AHsV10003500	AHsV10003500	ENSG00000162433	NM_001005353.2	205	AK4	adenylate kinase 4	GO:0001889 liver development,GO:0006165 nucleoside diphosphate phosphorylation,GO:0006172 ADP biosynthetic process,GO:0007420 brain development,GO:0009142 nucleoside triphosphate biosynthetic process,GO:0015949 nucleobase-containing small molecule interconversion,GO:0042493 response to drug,GO:0044281 small molecule metabolic process,GO:0046033 AMP metabolic process,GO:0046034 ATP metabolic proce…	GO:0004017 adenylate kinase activity,GO:0004550 nucleoside diphosphate kinase activity,GO:0005524 ATP binding,GO:0005525 GTP binding,GO:0046899 nucleoside triphosphate adenylate kinase activity	GO:0005739 mitochondrion,GO:0005759 mitochondrial matrix,GO:0070062 extracellular exosome	513.915	123.685	445.212	203.873	0.240673	-2.05485		**	0.457923	-1.12682		*	0.866314	-0.207038			1.64832	0.720994
	450.718	113.855	H200008123	H200008123	ENSG00000166292	NM_018286.2	55273	TMEM100	transmembrane protein 100	GO:0001525 angiogenesis,GO:0001570 vasculogenesis,GO:0001701 in utero embryonic development,GO:0003198 epithelial to mesenchymal transition involved in endocardial cushion formation,GO:0007219 Notch signaling pathway,GO:0030509 BMP signaling pathway,GO:0043491 protein kinase B signaling,GO:0045603 positive regulation of endothelial cell differentiation,GO:0050848 regulation of calcium-mediated si…	GO:0003674 molecular_function,GO:0005515 protein binding	GO:0005783 endoplasmic reticulum,GO:0005886 plasma membrane,GO:0016021 integral component of membrane,GO:0043204 perikaryon,GO:0048471 perinuclear region of cytoplasm	450.718	113.855	8.06624	12.5945	0.252609	-1.98502		*	1.56138	0.642826			0.0178964	-5.80418		***	0.110618	-3.17634		***
	266.316	127.013	H200000579	H200000579	ENSG00000138435	NM_001039523.2	1134	CHRNA1	cholinergic receptor nicotinic alpha 1 subunit	GO:0003009 skeletal muscle contraction,GO:0006810 transport,GO:0007165 signal transduction,GO:0007268 synaptic transmission,GO:0007271 synaptic transmission, cholinergic,GO:0007274 neuromuscular synaptic transmission,GO:0007528 neuromuscular junction development,GO:0019228 neuronal action potential,GO:0034220 ion transmembrane transport,GO:0035094 response to nicotine,GO:0042391 regulation of mem…	GO:0004889 acetylcholine-activated cation-selective channel activity,GO:0005216 ion channel activity,GO:0015464 acetylcholine receptor activity,GO:0042166 acetylcholine binding	GO:0005886 plasma membrane,GO:0005892 acetylcholine-gated channel complex,GO:0009986 cell surface,GO:0030054 cell junction,GO:0031594 neuromuscular junction,GO:0045211 postsynaptic membrane	266.316	127.013	11.8565	21.5151	0.476925	-1.06817		*	1.81463	0.859673			0.0445205	-4.48939		***	0.169394	-2.56155		**
	362.79	148.886	H200006540	H200006540	ENSG00000112769	NM_002290.4	3910	LAMA4	laminin subunit alpha 4	GO:0007155 cell adhesion,GO:0030155 regulation of cell adhesion,GO:0030198 extracellular matrix organization,GO:0030334 regulation of cell migration,GO:0045995 regulation of embryonic development	GO:0005102 receptor binding,GO:0005201 extracellular matrix structural constituent,GO:0005515 protein binding	GO:0005576 extracellular region,GO:0005604 basement membrane,GO:0005605 basal lamina,GO:0031012 extracellular matrix,GO:0070062 extracellular exosome	362.79	148.886	569.971	90.5074	0.410393	-1.28492		*	0.158793	-2.65478		**	1.57108	0.651753			0.607896	-0.718104
	351.581	149.071	opHsV0400007546	opHsV0400007546	ENSG00000253368	NM_001013642.2	388610	TRNP1	TMF1-regulated nuclear protein 1	GO:0006351 transcription, DNA-templated,GO:0006355 regulation of transcription, DNA-templated,GO:0007049 cell cycle,GO:0021696 cerebellar cortex morphogenesis,GO:0042127 regulation of cell proliferation,GO:0051726 regulation of cell cycle,GO:0061351 neural precursor cell proliferation	GO:0003677 DNA binding	GO:0005634 nucleus,GO:0005719 nuclear euchromatin	351.581	149.071	160.508	935.403	0.424	-1.23786		*	5.82775	2.54294	**		0.456533	-1.13121		*	6.2749	2.64959	**
	346.699	165.271	AHsV10002881	AHsV10002881	ENSG00000197930	XM_011536684.1	30001	ERO1A	endoplasmic reticulum oxidoreductase alpha	GO:0000302 response to reactive oxygen species,GO:0006457 protein folding,GO:0006464 cellular protein modification process,GO:0009266 response to temperature stimulus,GO:0010260 organ senescence,GO:0019471 4-hydroxyproline metabolic process,GO:0022417 protein maturation by protein folding,GO:0030198 extracellular matrix organization,GO:0030968 endoplasmic reticulum unfolded protein response,GO:00…	GO:0003756 protein disulfide isomerase activity,GO:0005515 protein binding,GO:0015035 protein disulfide oxidoreductase activity,GO:0016491 oxidoreductase activity,GO:0016671 oxidoreductase activity, acting on a sulfur group of donors, disulfide as acceptor	GO:0005783 endoplasmic reticulum,GO:0005788 endoplasmic reticulum lumen,GO:0005789 endoplasmic reticulum membrane,GO:0016020 membrane,GO:0030425 dendrite,GO:0043231 intracellular membrane-bounded organelle	346.699	165.271	153.999	141.576	0.476699	-1.06885		*	0.919326	-0.121352			0.444188	-1.17076		*	0.856628	-0.22326
	489.64	74.8838	H200007019	H200007019	ENSG00000149968	NM_002422.4	4314	MMP3	matrix metallopeptidase 3	GO:0006508 proteolysis,GO:0010727 negative regulation of hydrogen peroxide metabolic process,GO:0022617 extracellular matrix disassembly,GO:0030198 extracellular matrix organization,GO:0030334 regulation of cell migration,GO:0030574 collagen catabolic process,GO:0032461 positive regulation of protein oligomerization,GO:0071230 cellular response to amino acid stimulus,GO:0071732 cellular response …	GO:0004175 endopeptidase activity,GO:0004222 metalloendopeptidase activity,GO:0005509 calcium ion binding,GO:0005515 protein binding,GO:0008270 zinc ion binding	GO:0005576 extracellular region,GO:0005578 proteinaceous extracellular matrix,GO:0005615 extracellular space	489.64	74.8838	218.762	148.156	0.152936	-2.709		**	0.677247	-0.562246			0.446781	-1.16236		*	1.97848	0.98439
	185.767	90.2686	AHsV10000548	AHsV10000548	ENSG00000221852	NM_031957.1	83895	KRTAP1-5	keratin associated protein 1-5	GO:0008150 biological_process	GO:0003674 molecular_function	GO:0005575 cellular_component,GO:0045095 keratin filament	185.767	90.2686	233.791	25.4992	0.485925	-1.04119		*	0.109068	-3.1967		***	1.25852	0.33173			0.282481	-1.82377		*
	191.601	94.7826	H200004008	H200004008	ENSG00000101236	NM_001134338.1	11237	RNF24	ring finger protein 24	GO:0000209 protein polyubiquitination,GO:0042787 protein ubiquitination involved in ubiquitin-dependent protein catabolic process,GO:0043161 proteasome-mediated ubiquitin-dependent protein catabolic process	GO:0005515 protein binding,GO:0008270 zinc ion binding,GO:0061630 ubiquitin protein ligase activity	GO:0000139 Golgi membrane,GO:0016021 integral component of membrane	191.601	94.7826	149.263	190.842	0.494687	-1.01541		*	1.27857	0.354526			0.779028	-0.360253			2.01347	1.00969	*
	438.055	186.762	H200001408	H200001408	ENSG00000104332	NM_003012.4	6422	SFRP1	secreted frizzled-related protein 1	GO:0001649 osteoblast differentiation,GO:0001657 ureteric bud development,GO:0001954 positive regulation of cell-matrix adhesion,GO:0002244 hematopoietic progenitor cell differentiation,GO:0006508 proteolysis,GO:0007186 G-protein coupled receptor signaling pathway,GO:0008284 positive regulation of cell proliferation,GO:0008285 negative regulation of cell proliferation,GO:0008584 male gonad develo…	GO:0004197 cysteine-type endopeptidase activity,GO:0004930 G-protein coupled receptor activity,GO:0005109 frizzled binding,GO:0005515 protein binding,GO:0008144 drug binding,GO:0008201 heparin binding,GO:0017147 Wnt-protein binding,GO:0042802 identical protein binding,GO:0042813 Wnt-activated receptor activity	GO:0005576 extracellular region,GO:0005578 proteinaceous extracellular matrix,GO:0005615 extracellular space,GO:0005622 intracellular,GO:0005829 cytosol,GO:0005886 plasma membrane,GO:0009986 cell surface,GO:0016021 integral component of membrane,GO:0031012 extracellular matrix,GO:0070062 extracellular exosome	438.055	186.762	46.5437	32.85	0.426344	-1.22991		*	0.705788	-0.502694			0.106251	-3.23445		***	0.175892	-2.50724		**
	559.751	244.823	opHsV0400005557	opHsV0400005557	ENSG00000072274	NM_001313965.1	7037	TFRC	transferrin receptor	GO:0001558 regulation of cell growth,GO:0001666 response to hypoxia,GO:0006879 cellular iron ion homeostasis,GO:0006898 receptor-mediated endocytosis,GO:0006953 acute-phase response,GO:0007568 aging,GO:0007584 response to nutrient,GO:0010039 response to iron ion,GO:0010042 response to manganese ion,GO:0030316 osteoclast differentiation,GO:0032526 response to retinoic acid,GO:0033572 transferrin t…	GO:0001618 virus receptor activity,GO:0001948 glycoprotein binding,GO:0003725 double-stranded RNA binding,GO:0004998 transferrin receptor activity,GO:0005515 protein binding,GO:0030544 Hsp70 protein binding,GO:0033570 transferrin transmembrane transporter activity,GO:0042802 identical protein binding,GO:0042803 protein homodimerization activity,GO:0044822 poly(A) RNA binding,GO:0051087 chaperone …	GO:0005576 extracellular region,GO:0005615 extracellular space,GO:0005739 mitochondrion,GO:0005768 endosome,GO:0005886 plasma membrane,GO:0005887 integral component of plasma membrane,GO:0005905 coated pit,GO:0009897 external side of plasma membrane,GO:0009986 cell surface,GO:0016020 membrane,GO:0016023 cytoplasmic, membrane-bounded vesicle,GO:0016323 basolateral plasma membrane,GO:0042470 melano…	559.751	244.823	929.861	527.154	0.437379	-1.19304		*	0.566917	-0.81879			1.6612	0.73223			2.1532	1.10648	*
	777.11	341.591	H200017557	H200017557	ENSG00000117009	NM_003679.4	8564	KMO	kynurenine 3-monooxygenase (kynurenine 3-hydroxylase)	GO:0006569 tryptophan catabolic process,GO:0009651 response to salt stress,GO:0019441 tryptophan catabolic process to kynurenine,GO:0019674 NAD metabolic process,GO:0019805 quinolinate biosynthetic process,GO:0034354 'de novo' NAD biosynthetic process from tryptophan,GO:0034641 cellular nitrogen compound metabolic process,GO:0043420 anthranilate metabolic process,GO:0044281 small molecule metabol…	GO:0004502 kynurenine 3-monooxygenase activity,GO:0016174 NAD(P)H oxidase activity,GO:0050660 flavin adenine dinucleotide binding,GO:0071949 FAD binding	GO:0005741 mitochondrial outer membrane,GO:0005743 mitochondrial inner membrane,GO:0005829 cytosol,GO:0016021 integral component of membrane,GO:0070062 extracellular exosome	777.11	341.591	39.1146	553.942	0.439566	-1.18585		*	14.162	3.82395	***		0.0503335	-4.31234		***	1.62165	0.697466
	682.32	333.67	H200010281	H200010281	ENSG00000095303	XM_011518876.1	5742	PTGS1	prostaglandin-endoperoxide synthase 1 (prostaglandin G/H synthase and cyclooxygenase)	GO:0001516 prostaglandin biosynthetic process,GO:0006629 lipid metabolic process,GO:0006805 xenobiotic metabolic process,GO:0006954 inflammatory response,GO:0006979 response to oxidative stress,GO:0007568 aging,GO:0007612 learning,GO:0007613 memory,GO:0008217 regulation of blood pressure,GO:0010243 response to organonitrogen compound,GO:0010700 negative regulation of norepinephrine secretion,GO:0…	GO:0004601 peroxidase activity,GO:0004666 prostaglandin-endoperoxide synthase activity,GO:0008289 lipid binding,GO:0020037 heme binding,GO:0046872 metal ion binding,GO:0051213 dioxygenase activity	GO:0001750 photoreceptor outer segment,GO:0005634 nucleus,GO:0005635 nuclear envelope,GO:0005737 cytoplasm,GO:0005789 endoplasmic reticulum membrane,GO:0005794 Golgi apparatus,GO:0043231 intracellular membrane-bounded organelle,GO:0070062 extracellular exosome	682.32	333.67	20.214	300.47	0.489023	-1.03203		*	14.8644	3.89379	***		0.0296254	-5.07702		***	0.900499	-0.151203
	3707.36	1419.83	H200006478	H200006478	ENSG00000163017	NM_001199893.1	72	ACTG2	actin, gamma 2, smooth muscle, enteric	GO:0006936 muscle contraction,GO:0010628 positive regulation of gene expression,GO:0090131 mesenchyme migration	GO:0005524 ATP binding	GO:0005615 extracellular space,GO:0005737 cytoplasm,GO:0005829 cytosol,GO:0030027 lamellipodium,GO:0030175 filopodium,GO:0032982 myosin filament,GO:0044297 cell body,GO:0070062 extracellular exosome,GO:0071944 cell periphery,GO:0072562 blood microparticle	3707.36	1419.83	3.32273	164.321	0.382976	-1.38467		*	49.4536	5.628	***		0.00089625	-10.1238		***	0.115732	-3.11114		***
	2933.5	1435.42	H200006195	H200006195	ENSG00000160613	NM_001001522.1	6876	TAGLN	transgelin	GO:0007517 muscle organ development,GO:0030855 epithelial cell differentiation	GO:0003779 actin binding,GO:0005515 protein binding	GO:0005737 cytoplasm	2933.5	1435.42	2018.01	962.514	0.489321	-1.03115		*	0.476962	-1.06805		*	0.687918	-0.539691			0.670544	-0.576597
	1080.97	508.629	H300001963	H300001963	ENSG00000172301	XM_005258000.1	55352	COPRS	coordinator of PRMT5, differentiation stimulator	GO:0006325 chromatin organization,GO:0006351 transcription, DNA-templated,GO:0006355 regulation of transcription, DNA-templated,GO:0007517 muscle organ development,GO:0043985 histone H4-R3 methylation	GO:0005515 protein binding,GO:0042393 histone binding	GO:0005634 nucleus,GO:0005654 nucleoplasm,GO:0005737 cytoplasm,GO:0005886 plasma membrane	1080.97	508.629	1264.49	710.833	0.47053	-1.08764		*	0.562148	-0.830977			1.16978	0.226231			1.39755	0.482897

## Sheet: fibroblasts vs hiTSC-F
	《クラスタ解析結果》		《比較解析遺伝子リスト（並び替え）》
	global normalization												global normalization				Comparison： HDDPCs vs hiTSC-D				Comparison： fibroblasts vs hiTSC-F				Comparison： HDDPCs vs fibroblasts				Comparison： hiTSC-D vs hiTSC-F
	SFTY P7	SFTY 2tra D9	Name	ID	ensembl_id	RefSeq_id	Enterz_id	symbol	description	GO_biological_process	GO_molecular_function	GO_cellular_component	1	2	3	4	ratio	LOG2ratio	up	down	ratio	LOG2ratio	up	down	ratio	LOG2ratio	up	down	ratio	LOG2ratio	up	down
	43.512	283.995	H300021145	H300021145	ENSG00000167772	NR_104213.1	51129	ANGPTL4	angiopoietin like 4	GO:0001525 angiogenesis,GO:0001666 response to hypoxia,GO:0030154 cell differentiation,GO:0043066 negative regulation of apoptotic process,GO:0044255 cellular lipid metabolic process,GO:0044281 small molecule metabolic process,GO:0045766 positive regulation of angiogenesis,GO:0051005 negative regulation of lipoprotein lipase activity,GO:0051260 protein homooligomerization,GO:0070328 triglyceride …	GO:0004857 enzyme inhibitor activity,GO:0005515 protein binding	GO:0005576 extracellular region,GO:0005578 proteinaceous extracellular matrix,GO:0005615 extracellular space,GO:0072562 blood microparticle	185.062	193.942	43.512	283.995	1.04799	0.0676197			6.52682	2.70638	**		0.235121	-2.08852		**	1.46433	0.550236
	47.5622	232.091	H300022273	H300022273	ENSG00000254979	NM_014096.3	29015	SLC43A3	solute carrier family 43 member 3	GO:0008150 biological_process,GO:0055085 transmembrane transport	GO:0003674 molecular_function	GO:0005575 cellular_component,GO:0016021 integral component of membrane	58.1567	58.7112	47.5622	232.091	1.00953	0.01369			4.87973	2.2868	**		0.817828	-0.29013			3.95309	1.98298	*
	22.54	785.731	H200001454	H200001454	ENSG00000096060	NM_004117.3	2289	FKBP5	FK506 binding protein 5	GO:0000413 protein peptidyl-prolyl isomerization,GO:0006457 protein folding,GO:0061077 chaperone-mediated protein folding	GO:0003755 peptidyl-prolyl cis-trans isomerase activity,GO:0005515 protein binding,GO:0005528 FK506 binding,GO:0031072 heat shock protein binding	GO:0005654 nucleoplasm,GO:0005789 endoplasmic reticulum membrane,GO:0016020 membrane,GO:0070062 extracellular exosome	333.565	409.493	22.54	785.731	1.22762	0.295869			34.8594	5.12348	***		0.067573	-3.88741		***	1.91879	0.940197
	58.5841	222.923	H300020543	H300020543	ENSG00000187688	XM_011523925.1	51393	TRPV2	transient receptor potential cation channel subfamily V member 2	GO:0006810 transport,GO:0007600 sensory perception,GO:0008285 negative regulation of cell proliferation,GO:0009266 response to temperature stimulus,GO:0009408 response to heat,GO:0034220 ion transmembrane transport,GO:0045773 positive regulation of axon extension,GO:0055085 transmembrane transport,GO:0070588 calcium ion transmembrane transport,GO:0090280 positive regulation of calcium ion import	GO:0005216 ion channel activity,GO:0005261 cation channel activity,GO:0005262 calcium channel activity,GO:0015075 ion transmembrane transporter activity	GO:0005886 plasma membrane,GO:0005887 integral component of plasma membrane,GO:0009986 cell surface,GO:0030027 lamellipodium,GO:0032584 growth cone membrane,GO:0042470 melanosome,GO:0044295 axonal growth cone,GO:0044297 cell body	152.511	184.519	58.5841	222.923	1.20987	0.274857			3.80518	1.92797	*		0.38413	-1.38033		*	1.20813	0.272775
	66.0378	211.641	CHsGV10004025	CHsGV10004025	ENSG00000116729	XM_011542192.1	79971	WLS	wntless Wnt ligand secretion mediator	GO:0001707 mesoderm formation,GO:0006886 intracellular protein transport,GO:0009948 anterior/posterior axis specification,GO:0016055 Wnt signaling pathway,GO:0030177 positive regulation of Wnt signaling pathway,GO:0030901 midbrain development,GO:0030902 hindbrain development,GO:0031017 exocrine pancreas development,GO:0043123 positive regulation of I-kappaB kinase/NF-kappaB signaling,GO:0061357 p…	GO:0004871 signal transducer activity,GO:0005515 protein binding,GO:0017147 Wnt-protein binding,GO:0031852 mu-type opioid receptor binding	GO:0000139 Golgi membrane,GO:0005769 early endosome,GO:0005794 Golgi apparatus,GO:0005802 trans-Golgi network,GO:0005886 plasma membrane,GO:0016021 integral component of membrane,GO:0016023 cytoplasmic, membrane-bounded vesicle,GO:0030666 endocytic vesicle membrane,GO:0031901 early endosome membrane,GO:0032590 dendrite membrane,GO:0032839 dendrite cytoplasm,GO:0070062 extracellular exosome	2557.85	1722.68	66.0378	211.641	0.673487	-0.570277			3.20484	1.68025	*		0.0258176	-5.2755		***	0.122855	-3.02497		***
	67.6519	182.514	H300002340	H300002340	ENSG00000226040	NR_033244.1	729080	LOC729080	glycine cleavage system protein H (aminomethyl carrier) pseudogene	-	-	-	202.582	160.827	67.6519	182.514	0.793885	-0.332998			2.69784	1.4318	*		0.333948	-1.58231		*	1.13484	0.182494
	64.4739	180.05	H200006619	H200006619	ENSG00000164109	NM_002358.3	4085	MAD2L1	MAD2 mitotic arrest deficient-like 1 (yeast)	GO:0000278 mitotic cell cycle,GO:0007067 mitotic nuclear division,GO:0007093 mitotic cell cycle checkpoint,GO:0007094 mitotic spindle assembly checkpoint,GO:0007264 small GTPase mediated signal transduction,GO:0031145 anaphase-promoting complex-dependent proteasomal ubiquitin-dependent protein catabolic process,GO:0042177 negative regulation of protein catabolic process,GO:0043066 negative regula…	GO:0005515 protein binding,GO:0042802 identical protein binding,GO:0042803 protein homodimerization activity	GO:0000776 kinetochore,GO:0000777 condensed chromosome kinetochore,GO:0000922 spindle pole,GO:0005634 nucleus,GO:0005643 nuclear pore,GO:0005829 cytosol,GO:0048471 perinuclear region of cytoplasm,GO:0072686 mitotic spindle	100.106	98.4418	64.4739	180.05	0.983377	-0.0241832			2.79261	1.48161	*		0.644058	-0.634738			1.829	0.871057
	70.6551	203.989	opHsV0400000201	opHsV0400000201	ENSG00000130204	NM_001128917.1	10452	TOMM40	translocase of outer mitochondrial membrane 40	GO:0000423 macromitophagy,GO:0006626 protein targeting to mitochondrion,GO:0006811 ion transport,GO:0016236 macroautophagy,GO:0030150 protein import into mitochondrial matrix,GO:0044267 cellular protein metabolic process	GO:0008320 protein transmembrane transporter activity,GO:0015266 protein channel activity,GO:0015288 porin activity	GO:0005654 nucleoplasm,GO:0005737 cytoplasm,GO:0005739 mitochondrion,GO:0005741 mitochondrial outer membrane,GO:0005742 mitochondrial outer membrane translocase complex,GO:0016021 integral component of membrane,GO:0031307 integral component of mitochondrial outer membrane,GO:0046930 pore complex,GO:0070062 extracellular exosome	107.098	157.736	70.6551	203.989	1.47282	0.558579			2.8871	1.52962	*		0.659724	-0.600065			1.29323	0.370978
	69.7223	208.881	H300012183	H300012183	ENSG00000147065	NM_002444.2	4478	MSN	moesin	GO:0006928 movement of cell or subcellular component,GO:0007159 leukocyte cell-cell adhesion,GO:0008360 regulation of cell shape,GO:0008361 regulation of cell size,GO:0010628 positive regulation of gene expression,GO:0022612 gland morphogenesis,GO:0022614 membrane to membrane docking,GO:0045198 establishment of epithelial cell apical/basal polarity,GO:0050900 leukocyte migration,GO:0061028 establ…	GO:0003725 double-stranded RNA binding,GO:0003779 actin binding,GO:0005102 receptor binding,GO:0005200 structural constituent of cytoskeleton,GO:0005515 protein binding,GO:0019901 protein kinase binding,GO:0050839 cell adhesion molecule binding	GO:0001931 uropod,GO:0005615 extracellular space,GO:0005634 nucleus,GO:0005737 cytoplasm,GO:0005856 cytoskeleton,GO:0005886 plasma membrane,GO:0005902 microvillus,GO:0005925 focal adhesion,GO:0016323 basolateral plasma membrane,GO:0016324 apical plasma membrane,GO:0019898 extrinsic component of membrane,GO:0030175 filopodium,GO:0031143 pseudopodium,GO:0031528 microvillus membrane,GO:0031982 vesic…	198.815	226.708	69.7223	208.881	1.14029	0.189403			2.99589	1.58299	*		0.350689	-1.51174		*	0.921366	-0.118153
	59.7949	184.616	H200009909	H200009909	ENSG00000076356	NM_025179.3	5362	PLXNA2	plexin A2	GO:0001756 somitogenesis,GO:0007411 axon guidance,GO:0021785 branchiomotor neuron axon guidance,GO:0021915 neural tube development,GO:0021935 cerebellar granule cell precursor tangential migration,GO:0030334 regulation of cell migration,GO:0048841 regulation of axon extension involved in axon guidance,GO:0051642 centrosome localization,GO:0060037 pharyngeal system development,GO:0060174 limb bud …	GO:0005515 protein binding,GO:0017154 semaphorin receptor activity	GO:0002116 semaphorin receptor complex,GO:0005886 plasma membrane,GO:0005887 integral component of plasma membrane	108.38	228.539	59.7949	184.616	2.10867	1.07634	*		3.08748	1.62643	*		0.551713	-0.858009			0.807809	-0.307914
	15.2307	737.481	H200000084	H200000084	ENSG00000118785	NM_001040060.1	6696	SPP1	secreted phosphoprotein 1	GO:0001649 osteoblast differentiation,GO:0006954 inflammatory response,GO:0007155 cell adhesion,GO:0007566 embryo implantation,GO:0010811 positive regulation of cell-substrate adhesion,GO:0022617 extracellular matrix disassembly,GO:0030198 extracellular matrix organization,GO:0030593 neutrophil chemotaxis,GO:0031214 biomineral tissue development,GO:0033280 response to vitamin D,GO:0045780 positiv…	GO:0005125 cytokine activity,GO:0005515 protein binding,GO:0050840 extracellular matrix binding	GO:0005576 extracellular region,GO:0005615 extracellular space,GO:0042995 cell projection,GO:0045177 apical part of cell,GO:0048471 perinuclear region of cytoplasm,GO:0070062 extracellular exosome	6.4329	108.71	15.2307	737.481	16.8991	4.07887	***		48.4207	5.59755	***		2.36763	1.24344	*		6.78392	2.76212	**
	49.7833	204.155	H300018275	H300018275	ENSG00000187957	NM_139072.3	92737	DNER	delta/notch like EGF repeat containing	GO:0001764 neuron migration,GO:0006897 endocytosis,GO:0007219 Notch signaling pathway,GO:0007220 Notch receptor processing,GO:0007416 synapse assembly,GO:0007417 central nervous system development,GO:0010001 glial cell differentiation,GO:0048741 skeletal muscle fiber development	GO:0004888 transmembrane signaling receptor activity,GO:0005112 Notch binding,GO:0005509 calcium ion binding,GO:0005515 protein binding,GO:0030276 clathrin binding	GO:0005769 early endosome,GO:0005886 plasma membrane,GO:0016021 integral component of membrane,GO:0030425 dendrite,GO:0043025 neuronal cell body	2.05938	3.52205	49.7833	204.155	1.71024	0.774201			4.10086	2.03593	**		24.1739	4.59538	***		57.9648	5.8571	***
	54.4158	202.98	H200002033	H200002033	ENSG00000172893	XM_011544777.1	1717	DHCR7	7-dehydrocholesterol reductase	GO:0001568 blood vessel development,GO:0006695 cholesterol biosynthetic process,GO:0009791 post-embryonic development,GO:0030154 cell differentiation,GO:0030324 lung development,GO:0033489 cholesterol biosynthetic process via desmosterol,GO:0033490 cholesterol biosynthetic process via lathosterol,GO:0035264 multicellular organism growth,GO:0042127 regulation of cell proliferation,GO:0044281 small…	GO:0047598 7-dehydrocholesterol reductase activity	GO:0005640 nuclear outer membrane,GO:0005783 endoplasmic reticulum,GO:0005789 endoplasmic reticulum membrane,GO:0016020 membrane,GO:0030176 integral component of endoplasmic reticulum membrane	119.994	131.724	54.4158	202.98	1.09775	0.134549			3.73017	1.89924	*		0.453487	-1.14087		*	1.54096	0.623825
	58.076	177.334	H200003408	H200003408	ENSG00000147955	XM_011517674.1	10280	SIGMAR1	sigma non-opioid intracellular receptor 1	GO:0006869 lipid transport,GO:0007399 nervous system development,GO:0038003 opioid receptor signaling pathway,GO:0043523 regulation of neuron apoptotic process	GO:0004985 opioid receptor activity,GO:0008144 drug binding	GO:0005635 nuclear envelope,GO:0005637 nuclear inner membrane,GO:0005640 nuclear outer membrane,GO:0005789 endoplasmic reticulum membrane,GO:0005811 lipid particle,GO:0005887 integral component of plasma membrane,GO:0016021 integral component of membrane,GO:0030054 cell junction,GO:0030426 growth cone,GO:0045211 postsynaptic membrane,GO:0097481 neuronal postsynaptic density	123.642	101.091	58.076	177.334	0.81761	-0.290515			3.05349	1.61046	*		0.46971	-1.09016		*	1.7542	0.810814
	57.443	163.217	opHsV0400008930	opHsV0400008930	ENSG00000108953	NR_024058.1	7531	YWHAE	tyrosine 3-monooxygenase/tryptophan 5-monooxygenase activation protein epsilon	GO:0000086 G2/M transition of mitotic cell cycle,GO:0000278 mitotic cell cycle,GO:0001764 neuron migration,GO:0003064 regulation of heart rate by hormone,GO:0006367 transcription initiation from RNA polymerase II promoter,GO:0006605 protein targeting,GO:0006915 apoptotic process,GO:0006996 organelle organization,GO:0007264 small GTPase mediated signal transduction,GO:0010467 gene expression,GO:00…	GO:0005515 protein binding,GO:0015459 potassium channel regulator activity,GO:0019899 enzyme binding,GO:0019904 protein domain specific binding,GO:0023026 MHC class II protein complex binding,GO:0031625 ubiquitin protein ligase binding,GO:0042826 histone deacetylase binding,GO:0044325 ion channel binding,GO:0044822 poly(A) RNA binding,GO:0046982 protein heterodimerization activity,GO:0050815 phos…	GO:0005739 mitochondrion,GO:0005829 cytosol,GO:0005871 kinesin complex,GO:0005925 focal adhesion,GO:0016020 membrane,GO:0030424 axon,GO:0030659 cytoplasmic vesicle membrane,GO:0042470 melanosome,GO:0070062 extracellular exosome	160.059	145.401	57.443	163.217	0.90842	-0.138569			2.84138	1.50659	*		0.358885	-1.47841		*	1.12253	0.166753
	57.005	154.224	AHsV10000807	AHsV10000807	ENSG00000123342	XM_006719401.2	4327	MMP19	matrix metallopeptidase 19	GO:0001525 angiogenesis,GO:0001541 ovarian follicle development,GO:0001542 ovulation from ovarian follicle,GO:0001554 luteolysis,GO:0006508 proteolysis,GO:0009725 response to hormone,GO:0022617 extracellular matrix disassembly,GO:0030154 cell differentiation,GO:0030198 extracellular matrix organization,GO:0030574 collagen catabolic process,GO:0051591 response to cAMP	GO:0004222 metalloendopeptidase activity,GO:0005509 calcium ion binding,GO:0008270 zinc ion binding	GO:0005576 extracellular region,GO:0005578 proteinaceous extracellular matrix	210.43	193.936	57.005	154.224	0.921617	-0.11776			2.70545	1.43587	*		0.270898	-1.88418		*	0.795232	-0.330552
	64.3965	167.729	CHsGV10002033	CHsGV10002033	ENSG00000136997	NM_002467.4	4609	MYC	v-myc avian myelocytomatosis viral oncogene homolog	GO:0000122 negative regulation of transcription from RNA polymerase II promoter,GO:0000165 MAPK cascade,GO:0001658 branching involved in ureteric bud morphogenesis,GO:0002053 positive regulation of mesenchymal cell proliferation,GO:0006112 energy reserve metabolic process,GO:0006338 chromatin remodeling,GO:0006351 transcription, DNA-templated,GO:0006367 transcription initiation from RNA polymeras…	GO:0000978 RNA polymerase II core promoter proximal region sequence-specific DNA binding,GO:0001077 transcriptional activator activity, RNA polymerase II core promoter proximal region sequence-specific binding,GO:0003677 DNA binding,GO:0003700 transcription factor activity, sequence-specific DNA binding,GO:0005515 protein binding,GO:0008134 transcription factor binding,GO:0032403 protein complex …	GO:0005634 nucleus,GO:0005654 nucleoplasm,GO:0005730 nucleolus,GO:0005829 cytosol,GO:0043234 protein complex	76.999	89.6732	64.3965	167.729	1.1646	0.219838			2.60464	1.38108	*		0.836329	-0.257858			1.87045	0.903386
	59.0843	152.549	H200005579	H200005579	ENSG00000071626	NM_170711.2	26528	DAZAP1	DAZ associated protein 1	GO:0001893 maternal placenta development,GO:0007283 spermatogenesis,GO:0008283 cell proliferation,GO:0030154 cell differentiation,GO:0048026 positive regulation of mRNA splicing, via spliceosome	GO:0000166 nucleotide binding,GO:0003723 RNA binding,GO:0035613 RNA stem-loop binding,GO:0044822 poly(A) RNA binding	GO:0005654 nucleoplasm,GO:0005737 cytoplasm	90.9769	96.6965	59.0843	152.549	1.06287	0.0879622			2.58188	1.36842	*		0.649442	-0.622727			1.5776	0.657734
	68.1804	174.31	opHsV0400000093	opHsV0400000093	ENSG00000110200	NM_014042.2	25906	ANAPC15	anaphase promoting complex subunit 15	GO:0000278 mitotic cell cycle,GO:0007067 mitotic nuclear division,GO:0007094 mitotic spindle assembly checkpoint,GO:0031145 anaphase-promoting complex-dependent proteasomal ubiquitin-dependent protein catabolic process,GO:0051301 cell division,GO:0051436 negative regulation of ubiquitin-protein ligase activity involved in mitotic cell cycle,GO:0051437 positive regulation of ubiquitin-protein liga…	-	GO:0005622 intracellular,GO:0005654 nucleoplasm,GO:0005680 anaphase-promoting complex,GO:0005829 cytosol	124.178	118.132	68.1804	174.31	0.951313	-0.0720085			2.55659	1.35422	*		0.549054	-0.86498			1.47555	0.56125
	56.8106	143.764	H200015413	H200015413	ENSG00000130726	NM_005762.2	10155	TRIM28	tripartite motif containing 28	GO:0000122 negative regulation of transcription from RNA polymerase II promoter,GO:0001837 epithelial to mesenchymal transition,GO:0006281 DNA repair,GO:0006367 transcription initiation from RNA polymerase II promoter,GO:0007566 embryo implantation,GO:0010467 gene expression,GO:0016567 protein ubiquitination,GO:0016925 protein sumoylation,GO:0042993 positive regulation of transcription factor imp…	GO:0001105 RNA polymerase II transcription coactivator activity,GO:0003677 DNA binding,GO:0003700 transcription factor activity, sequence-specific DNA binding,GO:0003714 transcription corepressor activity,GO:0004672 protein kinase activity,GO:0004842 ubiquitin-protein transferase activity,GO:0005515 protein binding,GO:0008270 zinc ion binding,GO:0016874 ligase activity,GO:0031625 ubiquitin protei…	GO:0005634 nucleus,GO:0005654 nucleoplasm,GO:0005719 nuclear euchromatin,GO:0005720 nuclear heterochromatin,GO:0090575 RNA polymerase II transcription factor complex	93.2501	142.505	56.8106	143.764	1.5282	0.611836			2.53058	1.33947	*		0.609228	-0.714945			1.00883	0.0126875
	65.8113	164.352	H300008566	H300008566	ENSG00000205364	NM_176870.2	4499	MT1M	metallothionein 1M	GO:0010038 response to metal ion,GO:0044281 small molecule metabolic process,GO:0045926 negative regulation of growth,GO:0071294 cellular response to zinc ion	GO:0008270 zinc ion binding	GO:0005634 nucleus,GO:0005737 cytoplasm,GO:0048471 perinuclear region of cytoplasm	111.314	112.247	65.8113	164.352	1.00838	0.0120425			2.49732	1.32038	*		0.591223	-0.758225			1.4642	0.550111
	63.7947	158.653	H300013207	H300013207	ENSG00000110921	XM_011538372.1	4598	MVK	mevalonate kinase	GO:0006695 cholesterol biosynthetic process,GO:0008299 isoprenoid biosynthetic process,GO:0016310 phosphorylation,GO:0019287 isopentenyl diphosphate biosynthetic process, mevalonate pathway,GO:0044281 small molecule metabolic process,GO:0050728 negative regulation of inflammatory response	GO:0004496 mevalonate kinase activity,GO:0005515 protein binding,GO:0005524 ATP binding,GO:0042802 identical protein binding	GO:0005777 peroxisome,GO:0005829 cytosol,GO:0070062 extracellular exosome	135.706	101.839	63.7947	158.653	0.750438	-0.414196			2.48693	1.31437	*		0.470095	-1.08897		*	1.55789	0.639589
	30.3671	304.046	H300009424	H300009424	ENSG00000249992	NM_015444.2	25907	TMEM158	transmembrane protein 158 (gene/pseudogene)	-	GO:0042277 peptide binding	GO:0016021 integral component of membrane	890.983	690.585	30.3671	304.046	0.775082	-0.36758			10.0123	3.32371	***		0.0340827	-4.87482		***	0.440273	-1.18353		*
	39.8733	231.38	AHsV10002301	AHsV10002301	ENSG00000128805	XM_011540015.1	58504	ARHGAP22	Rho GTPase activating protein 22	GO:0001525 angiogenesis,GO:0006351 transcription, DNA-templated,GO:0006355 regulation of transcription, DNA-templated,GO:0007264 small GTPase mediated signal transduction,GO:0030154 cell differentiation,GO:0043547 positive regulation of GTPase activity,GO:0051056 regulation of small GTPase mediated signal transduction	GO:0005096 GTPase activator activity,GO:0005515 protein binding	GO:0005634 nucleus,GO:0005829 cytosol,GO:0005925 focal adhesion	330.508	355.102	39.8733	231.38	1.07441	0.103548			5.80288	2.53677	**		0.120642	-3.05119		***	0.651587	-0.617971
	40.6186	229.273	H300007510	H300007510	ENSG00000128805	XM_011540015.1	58504	ARHGAP22	Rho GTPase activating protein 22	GO:0001525 angiogenesis,GO:0006351 transcription, DNA-templated,GO:0006355 regulation of transcription, DNA-templated,GO:0007264 small GTPase mediated signal transduction,GO:0030154 cell differentiation,GO:0043547 positive regulation of GTPase activity,GO:0051056 regulation of small GTPase mediated signal transduction	GO:0005096 GTPase activator activity,GO:0005515 protein binding	GO:0005634 nucleus,GO:0005829 cytosol,GO:0005925 focal adhesion	282.998	415.46	40.6186	229.273	1.46806	0.553916			5.64454	2.49686	**		0.14353	-2.80058		**	0.551854	-0.857641
	67.2165	142.836	H300021372	H300021372	ENSG00000172009	NM_003249.4	7064	THOP1	thimet oligopeptidase 1	GO:0006508 proteolysis,GO:0006518 peptide metabolic process	GO:0004222 metalloendopeptidase activity,GO:0005515 protein binding,GO:0042277 peptide binding,GO:0046872 metal ion binding	GO:0005758 mitochondrial intermembrane space	108.759	119.412	67.2165	142.836	1.09795	0.13481			2.12502	1.08748	*		0.618033	-0.694245			1.19617	0.258421
	70.7022	155.41	H300016921	H300016921	ENSG00000156535	XM_011535474.1	135228	CD109	CD109 molecule	GO:0001933 negative regulation of protein phosphorylation,GO:0001942 hair follicle development,GO:0010839 negative regulation of keratinocyte proliferation,GO:0010951 negative regulation of endopeptidase activity,GO:0030512 negative regulation of transforming growth factor beta receptor signaling pathway,GO:0045616 regulation of keratinocyte differentiation,GO:0061045 negative regulation of wound…	GO:0004867 serine-type endopeptidase inhibitor activity,GO:0050431 transforming growth factor beta binding	GO:0005615 extracellular space,GO:0005886 plasma membrane,GO:0009986 cell surface,GO:0031225 anchored component of membrane	91.3482	76.6917	70.7022	155.41	0.839553	-0.252306			2.1981	1.13626	*		0.773985	-0.369622			2.02643	1.01894	*
	64.4423	142.69	H300019761	H300019761	ENSG00000102882	XR_243293.1	5595	MAPK3	mitogen-activated protein kinase 3	GO:0000165 MAPK cascade,GO:0000186 activation of MAPKK activity,GO:0000187 activation of MAPK activity,GO:0000189 MAPK import into nucleus,GO:0001934 positive regulation of protein phosphorylation,GO:0002224 toll-like receptor signaling pathway,GO:0002755 MyD88-dependent toll-like receptor signaling pathway,GO:0002756 MyD88-independent toll-like receptor signaling pathway,GO:0006360 transcription…	GO:0001784 phosphotyrosine binding,GO:0004707 MAP kinase activity,GO:0005515 protein binding,GO:0005524 ATP binding,GO:0019902 phosphatase binding,GO:0097110 scaffold protein binding	GO:0005634 nucleus,GO:0005635 nuclear envelope,GO:0005654 nucleoplasm,GO:0005739 mitochondrion,GO:0005769 early endosome,GO:0005770 late endosome,GO:0005794 Golgi apparatus,GO:0005829 cytosol,GO:0005856 cytoskeleton,GO:0005901 caveola,GO:0005925 focal adhesion,GO:0015630 microtubule cytoskeleton,GO:0031143 pseudopodium,GO:0043234 protein complex,GO:0070062 extracellular exosome	192.369	188.857	64.4423	142.69	0.981744	-0.0265819			2.21423	1.1468	*		0.334993	-1.5778		*	0.755545	-0.40441
	63.6417	141.803	H200006399	H200006399	ENSG00000130816	NM_001318731.1	1786	DNMT1	DNA (cytosine-5-)-methyltransferase 1	GO:0000122 negative regulation of transcription from RNA polymerase II promoter,GO:0006306 DNA methylation,GO:0006351 transcription, DNA-templated,GO:0007420 brain development,GO:0007568 aging,GO:0009408 response to heat,GO:0009636 response to toxic substance,GO:0010212 response to ionizing radiation,GO:0010216 maintenance of DNA methylation,GO:0010424 DNA methylation on cytosine within a CG sequ…	GO:0003677 DNA binding,GO:0003682 chromatin binding,GO:0003690 double-stranded DNA binding,GO:0003723 RNA binding,GO:0003886 DNA (cytosine-5-)-methyltransferase activity,GO:0005515 protein binding,GO:0008134 transcription factor binding,GO:0008270 zinc ion binding,GO:0008327 methyl-CpG binding,GO:0009008 DNA-methyltransferase activity,GO:0019904 protein domain specific binding,GO:0030331 estrogen…	GO:0005634 nucleus,GO:0005654 nucleoplasm,GO:0005657 replication fork,GO:0005721 pericentric heterochromatin,GO:0005737 cytoplasm,GO:0043025 neuronal cell body,GO:0043234 protein complex	62.5047	81.7057	63.6417	141.803	1.30719	0.386472			2.22815	1.15585	*		1.01819	0.0260065			1.73554	0.795383
	62.8813	142.915	H300015904	H300015904	ENSG00000100401	NM_001317930.1	5905	RANGAP1	Ran GTPase activating protein 1	GO:0000278 mitotic cell cycle,GO:0007165 signal transduction,GO:0007264 small GTPase mediated signal transduction,GO:0016925 protein sumoylation,GO:0043547 positive regulation of GTPase activity,GO:0043687 post-translational protein modification,GO:0044267 cellular protein metabolic process,GO:0046826 negative regulation of protein export from nucleus,GO:0048678 response to axon injury,GO:1904117…	GO:0005096 GTPase activator activity,GO:0005515 protein binding,GO:0008536 Ran GTPase binding,GO:0031625 ubiquitin protein ligase binding	GO:0000776 kinetochore,GO:0000777 condensed chromosome kinetochore,GO:0000922 spindle pole,GO:0005635 nuclear envelope,GO:0005643 nuclear pore,GO:0005737 cytoplasm,GO:0005829 cytosol,GO:0030425 dendrite,GO:0031965 nuclear membrane,GO:0043231 intracellular membrane-bounded organelle,GO:0044614 nuclear pore cytoplasmic filaments,GO:0072686 mitotic spindle,GO:1904115 axon cytoplasm,GO:1990723 cytopl…	117.662	156.133	62.8813	142.915	1.32697	0.408131			2.27276	1.18445	*		0.534425	-0.90394			0.915339	-0.127622
	68.1455	157.141	H300000111	H300000111	ENSG00000271601	NM_153713.2	128077	LIX1L	limb and CNS expressed 1 like	GO:0008150 biological_process,GO:0097352 autophagosome maturation	GO:0003674 molecular_function	GO:0005575 cellular_component,GO:0005737 cytoplasm	86.1653	92.1567	68.1455	157.141	1.06953	0.0969813			2.30596	1.20537	*		0.790869	-0.338489			1.70515	0.769896
	63.6785	150.122	H200003631	H200003631	ENSG00000136891	XM_011518798.1	54881	TEX10	testis expressed 10	-	GO:0005515 protein binding	GO:0005730 nucleolus,GO:0005737 cytoplasm,GO:0016021 integral component of membrane,GO:0031965 nuclear membrane,GO:0071339 MLL1 complex	91.4885	93.1215	63.6785	150.122	1.01785	0.0255226			2.35751	1.23726	*		0.696027	-0.522785			1.61211	0.688954
	65.9422	158.143	H300021356	H300021356	ENSG00000133226	NM_001303449.1	10250	SRRM1	serine/arginine repetitive matrix 1	GO:0000375 RNA splicing, via transesterification reactions,GO:0000398 mRNA splicing, via spliceosome,GO:0006366 transcription from RNA polymerase II promoter,GO:0006369 termination of RNA polymerase II transcription,GO:0006406 mRNA export from nucleus,GO:0008380 RNA splicing,GO:0010467 gene expression,GO:0031124 mRNA 3'-end processing	GO:0003677 DNA binding,GO:0005515 protein binding,GO:0044822 poly(A) RNA binding	GO:0005634 nucleus,GO:0005654 nucleoplasm,GO:0005829 cytosol,GO:0016363 nuclear matrix,GO:0016607 nuclear speck,GO:0071013 catalytic step 2 spliceosome	89.0639	103.473	65.9422	158.143	1.16179	0.216349			2.39821	1.26196	*		0.740392	-0.433638			1.52835	0.611972
	66.51	160.059	H200006436	H200006436	ENSG00000126787	XM_011537414.1	9787	DLGAP5	discs large homolog associated protein 5	GO:0006470 protein dephosphorylation,GO:0007079 mitotic chromosome movement towards spindle pole,GO:0008283 cell proliferation,GO:0023052 signaling,GO:0045842 positive regulation of mitotic metaphase/anaphase transition	GO:0004721 phosphoprotein phosphatase activity,GO:0005515 protein binding	GO:0005634 nucleus,GO:0005737 cytoplasm,GO:0005815 microtubule organizing center,GO:0031616 spindle pole centrosome	53.4461	73.1575	66.51	160.059	1.36881	0.452923			2.40654	1.26696	*		1.24443	0.315488			2.18787	1.12952	*
	87.5067	405.939	H200013052	H200013052	ENSG00000149485	XM_011545022.1	3992	FADS1	fatty acid desaturase 1	GO:0006355 regulation of transcription, DNA-templated,GO:0006636 unsaturated fatty acid biosynthetic process,GO:0007267 cell-cell signaling,GO:0008654 phospholipid biosynthetic process,GO:0009267 cellular response to starvation,GO:0033559 unsaturated fatty acid metabolic process,GO:0036109 alpha-linolenic acid metabolic process,GO:0043651 linoleic acid metabolic process,GO:0044255 cellular lipid …	GO:0000248 C-5 sterol desaturase activity,GO:0016491 oxidoreductase activity	GO:0005739 mitochondrion,GO:0005789 endoplasmic reticulum membrane,GO:0016020 membrane,GO:0016021 integral component of membrane,GO:0043231 intracellular membrane-bounded organelle	302.045	287.091	87.5067	405.939	0.95049	-0.0732566			4.63895	2.2138	**		0.289714	-1.7873		*	1.41398	0.499757
	77.9684	308.605	AHsV10001955	AHsV10001955	ENSG00000147955	XM_011517674.1	10280	SIGMAR1	sigma non-opioid intracellular receptor 1	GO:0006869 lipid transport,GO:0007399 nervous system development,GO:0038003 opioid receptor signaling pathway,GO:0043523 regulation of neuron apoptotic process	GO:0004985 opioid receptor activity,GO:0008144 drug binding	GO:0005635 nuclear envelope,GO:0005637 nuclear inner membrane,GO:0005640 nuclear outer membrane,GO:0005789 endoplasmic reticulum membrane,GO:0005811 lipid particle,GO:0005887 integral component of plasma membrane,GO:0016021 integral component of membrane,GO:0030054 cell junction,GO:0030426 growth cone,GO:0045211 postsynaptic membrane,GO:0097481 neuronal postsynaptic density	212.091	201.373	77.9684	308.605	0.949467	-0.0748108			3.95808	1.9848	*		0.367618	-1.44372		*	1.5325	0.61589
	78.7625	290.678	H200008595	H200008595	-	NM_004924.4	81	ACTN4	actinin alpha 4	GO:0001666 response to hypoxia,GO:0002576 platelet degranulation,GO:0007596 blood coagulation,GO:0015031 protein transport,GO:0030050 vesicle transport along actin filament,GO:0030168 platelet activation,GO:0030335 positive regulation of cell migration,GO:0032417 positive regulation of sodium:proton antiporter activity,GO:0035357 peroxisome proliferator activated receptor signaling pathway,GO:004…	GO:0000977 RNA polymerase II regulatory region sequence-specific DNA binding,GO:0001882 nucleoside binding,GO:0003779 actin binding,GO:0005178 integrin binding,GO:0005509 calcium ion binding,GO:0005515 protein binding,GO:0030374 ligand-dependent nuclear receptor transcription coactivator activity,GO:0031490 chromatin DNA binding,GO:0035257 nuclear hormone receptor binding,GO:0042803 protein homod…	GO:0001725 stress fiber,GO:0005576 extracellular region,GO:0005615 extracellular space,GO:0005622 intracellular,GO:0005634 nucleus,GO:0005737 cytoplasm,GO:0005903 brush border,GO:0005911 cell-cell junction,GO:0005925 focal adhesion,GO:0015629 actin cytoskeleton,GO:0030018 Z disc,GO:0030529 intracellular ribonucleoprotein complex,GO:0030863 cortical cytoskeleton,GO:0031093 platelet alpha granule l…	325.699	443.672	78.7625	290.678	1.36222	0.445957			3.69057	1.88384	*		0.241826	-2.04796		**	0.655165	-0.61007
	88.6103	296.455	AHsV10003169	AHsV10003169	-	NR_037852.1	7919	DDX39B	DEAD-box helicase 39B	GO:0000245 spliceosomal complex assembly,GO:0000398 mRNA splicing, via spliceosome,GO:0001889 liver development,GO:0006406 mRNA export from nucleus,GO:0006974 cellular response to DNA damage stimulus,GO:0008380 RNA splicing,GO:0010501 RNA secondary structure unwinding,GO:0032786 positive regulation of DNA-templated transcription, elongation,GO:0045727 positive regulation of translation,GO:0046784…	GO:0004004 ATP-dependent RNA helicase activity,GO:0005515 protein binding,GO:0005524 ATP binding,GO:0008186 RNA-dependent ATPase activity,GO:0017070 U6 snRNA binding,GO:0030621 U4 snRNA binding,GO:0032403 protein complex binding,GO:0043008 ATP-dependent protein binding,GO:0044822 poly(A) RNA binding	GO:0000346 transcription export complex,GO:0005634 nucleus,GO:0005654 nucleoplasm,GO:0005681 spliceosomal complex,GO:0005687 U4 snRNP,GO:0005688 U6 snRNP,GO:0005737 cytoplasm,GO:0016363 nuclear matrix,GO:0016607 nuclear speck	279.925	278.573	88.6103	296.455	0.995171	-0.0069837			3.3456	1.74227	*		0.31655	-1.65949		*	1.06419	0.0897553
	84.9922	263.62	H200005562	H200005562	ENSG00000111057	NM_000224.2	3875	KRT18	keratin 18, type I	GO:0007049 cell cycle,GO:0009653 anatomical structure morphogenesis,GO:0016032 viral process,GO:0033209 tumor necrosis factor-mediated signaling pathway,GO:0043000 Golgi to plasma membrane CFTR protein transport,GO:0043066 negative regulation of apoptotic process,GO:0045104 intermediate filament cytoskeleton organization,GO:0097191 extrinsic apoptotic signaling pathway,GO:0097284 hepatocyte apopt…	GO:0005198 structural molecule activity,GO:0005515 protein binding,GO:0044822 poly(A) RNA binding,GO:0097110 scaffold protein binding	GO:0005730 nucleolus,GO:0005737 cytoplasm,GO:0005815 microtubule organizing center,GO:0005882 intermediate filament,GO:0034451 centriolar satellite,GO:0045095 keratin filament,GO:0048471 perinuclear region of cytoplasm,GO:0070062 extracellular exosome,GO:0071944 cell periphery	49.5962	108.431	84.9922	263.62	2.18627	1.12847	*		3.1017	1.63306	*		1.71368	0.777101			2.43123	1.28169	*
	80.4921	245.707	H200006209	H200006209	-	NM_006818.3	10962	MLLT11	myeloid/lymphoid or mixed-lineage leukemia; translocated to, 11	GO:0043065 positive regulation of apoptotic process,GO:0045893 positive regulation of transcription, DNA-templated,GO:0051901 positive regulation of mitochondrial depolarization,GO:0090200 positive regulation of release of cytochrome c from mitochondria,GO:0097191 extrinsic apoptotic signaling pathway,GO:0097193 intrinsic apoptotic signaling pathway	GO:0003674 molecular_function	GO:0005622 intracellular,GO:0005634 nucleus,GO:0005737 cytoplasm,GO:0005815 microtubule organizing center	164.399	227.797	80.4921	245.707	1.38564	0.470548			3.05257	1.61002	*		0.489615	-1.03028		*	1.07863	0.109194
	85.2774	255.503	CHsGV10003828	CHsGV10003828	ENSG00000147383	NM_015922.2	50814	NSDHL	NAD(P) dependent steroid dehydrogenase-like	GO:0001942 hair follicle development,GO:0006695 cholesterol biosynthetic process,GO:0007224 smoothened signaling pathway,GO:0044281 small molecule metabolic process,GO:0055114 oxidation-reduction process,GO:0060716 labyrinthine layer blood vessel development	GO:0003854 3-beta-hydroxy-delta5-steroid dehydrogenase activity,GO:0047012 sterol-4-alpha-carboxylate 3-dehydrogenase (decarboxylating) activity	GO:0005783 endoplasmic reticulum,GO:0005789 endoplasmic reticulum membrane,GO:0005811 lipid particle,GO:0016021 integral component of membrane,GO:0043231 intracellular membrane-bounded organelle	179.835	135.722	85.2774	255.503	0.754704	-0.406018			2.99614	1.5831	*		0.474199	-1.07644		*	1.88254	0.912684
	76.1321	225.934	H200007012	H200007012	ENSG00000112576	XM_011514972.1	896	CCND3	cyclin D3	GO:0001934 positive regulation of protein phosphorylation,GO:0007049 cell cycle,GO:0007165 signal transduction,GO:0042098 T cell proliferation,GO:0045737 positive regulation of cyclin-dependent protein serine/threonine kinase activity,GO:0051301 cell division	GO:0004693 cyclin-dependent protein serine/threonine kinase activity,GO:0005515 protein binding,GO:0019901 protein kinase binding	GO:0000307 cyclin-dependent protein kinase holoenzyme complex,GO:0005654 nucleoplasm,GO:0005737 cytoplasm,GO:0005886 plasma membrane,GO:0005925 focal adhesion	307.411	391.049	76.1321	225.934	1.27207	0.347181			2.96766	1.56933	*		0.247656	-2.01359		**	0.577764	-0.791447
	72.4821	250.252	DHsGV10001216	DHsGV10001216	ENSG00000224837	NR_033249.1	2653	GCSH	glycine cleavage system protein H (aminomethyl carrier)	GO:0006546 glycine catabolic process,GO:0019464 glycine decarboxylation via glycine cleavage system,GO:0032259 methylation,GO:0034641 cellular nitrogen compound metabolic process,GO:0044281 small molecule metabolic process,GO:0046487 glyoxylate metabolic process	GO:0004047 aminomethyltransferase activity	GO:0005739 mitochondrion,GO:0005759 mitochondrial matrix,GO:0005960 glycine cleavage complex	271.29	192.916	72.4821	250.252	0.711107	-0.491861			3.4526	1.78768	*		0.267176	-1.90414		*	1.29721	0.375407
	72.5989	230.753	H200000826	H200000826	ENSG00000111667	XR_931526.1	8078	USP5	ubiquitin specific peptidase 5 (isopeptidase T)	GO:0006511 ubiquitin-dependent protein catabolic process,GO:0016579 protein deubiquitination,GO:0032436 positive regulation of proteasomal ubiquitin-dependent protein catabolic process,GO:0071108 protein K48-linked deubiquitination	GO:0004197 cysteine-type endopeptidase activity,GO:0004843 thiol-dependent ubiquitin-specific protease activity,GO:0005515 protein binding,GO:0008242 omega peptidase activity,GO:0008270 zinc ion binding,GO:0043130 ubiquitin binding	GO:0005764 lysosome	212.57	209.485	72.5989	230.753	0.985491	-0.0210858			3.17846	1.66833	*		0.34153	-1.54992		*	1.10152	0.139497
	88.212	238.834	H300000365	H300000365	ENSG00000212747	NM_001078173.1	441518	FAM127C	family with sequence similarity 127 member C	-	GO:0005515 protein binding	-	294.093	295.341	88.212	238.834	1.00424	0.00610872			2.7075	1.43696	*		0.299946	-1.73723		*	0.808673	-0.306371
	86.333	235.736	H200003253	H200003253	ENSG00000108852	XM_011524827.1	4355	MPP2	membrane protein, palmitoylated 2	GO:0007165 signal transduction,GO:0046037 GMP metabolic process,GO:0046710 GDP metabolic process	GO:0004385 guanylate kinase activity,GO:0005515 protein binding	GO:0005887 integral component of plasma membrane,GO:0016020 membrane	107.536	76.1311	86.333	235.736	0.707962	-0.498255			2.73055	1.44919	*		0.802832	-0.31683			3.09645	1.63062	*
	66.7633	346.183	CHsGV10000121	CHsGV10000121	ENSG00000169908	NM_014220.2	4071	TM4SF1	transmembrane 4 L six family member 1	GO:0008150 biological_process	GO:0003674 molecular_function	GO:0005887 integral component of plasma membrane	667.747	721.673	66.7633	346.183	1.08076	0.112043			5.18523	2.37441	**		0.0999829	-3.32217		***	0.479696	-1.05981		*
	64.6256	313.262	CHsGV10000011	CHsGV10000011	ENSG00000103966	NM_139265.3	30844	EHD4	EH domain containing 4	GO:0006907 pinocytosis,GO:0030100 regulation of endocytosis,GO:0032456 endocytic recycling,GO:0050731 positive regulation of peptidyl-tyrosine phosphorylation,GO:0051260 protein homooligomerization,GO:0071363 cellular response to growth factor stimulus	GO:0003676 nucleic acid binding,GO:0005509 calcium ion binding,GO:0005515 protein binding,GO:0005524 ATP binding,GO:0005525 GTP binding	GO:0005634 nucleus,GO:0005783 endoplasmic reticulum,GO:0005886 plasma membrane,GO:0016020 membrane,GO:0031901 early endosome membrane,GO:0048471 perinuclear region of cytoplasm,GO:0055038 recycling endosome membrane,GO:0070062 extracellular exosome	163.162	191.522	64.6256	313.262	1.17382	0.231208			4.84734	2.27719	**		0.396083	-1.33612		*	1.63564	0.70986
	73.5819	223.288	AHsV10001889	AHsV10001889	ENSG00000110104	NM_024098.3	79080	CCDC86	coiled-coil domain containing 86	GO:0016032 viral process	GO:0005515 protein binding,GO:0044822 poly(A) RNA binding	GO:0005634 nucleus,GO:0005730 nucleolus	178.445	172.391	73.5819	223.288	0.966075	-0.0497932			3.03455	1.60148	*		0.412351	-1.27805		*	1.29524	0.373224
	79.1438	211.576	opHsV0400003574	opHsV0400003574	ENSG00000188706	NM_001008222.2	51114	ZDHHC9	zinc finger DHHC-type containing 9	GO:0018230 peptidyl-L-cysteine S-palmitoylation,GO:0018345 protein palmitoylation	GO:0008270 zinc ion binding,GO:0016409 palmitoyltransferase activity,GO:0019706 protein-cysteine S-palmitoyltransferase activity,GO:0043849 Ras palmitoyltransferase activity	GO:0002178 palmitoyltransferase complex,GO:0005737 cytoplasm,GO:0005783 endoplasmic reticulum,GO:0005789 endoplasmic reticulum membrane,GO:0005794 Golgi apparatus,GO:0016021 integral component of membrane,GO:0031228 intrinsic component of Golgi membrane	258.723	194.531	79.1438	211.576	0.751887	-0.411411			2.67331	1.41863	*		0.305902	-1.70886		*	1.08762	0.121177
	70.8704	188.479	H200018942	H200018942	ENSG00000125871	NM_052865.3	92667	MGME1	mitochondrial genome maintenance exonuclease 1	GO:0000002 mitochondrial genome maintenance,GO:0006264 mitochondrial DNA replication,GO:0043504 mitochondrial DNA repair,GO:0090305 nucleic acid phosphodiester bond hydrolysis	GO:0008297 single-stranded DNA exodeoxyribonuclease activity	GO:0005739 mitochondrion	211.037	180.787	70.8704	188.479	0.856657	-0.22321			2.65949	1.41115	*		0.335819	-1.57424		*	1.04255	0.0601165
	76.5715	203.024	H300019042	H300019042	ENSG00000122952	XR_428692.2	11130	ZWINT	ZW10 interacting kinetochore protein	GO:0000070 mitotic sister chromatid segregation,GO:0000278 mitotic cell cycle,GO:0007093 mitotic cell cycle checkpoint,GO:0007264 small GTPase mediated signal transduction,GO:0051301 cell division,GO:0051649 establishment of localization in cell	GO:0005515 protein binding,GO:0047485 protein N-terminus binding	GO:0000776 kinetochore,GO:0000777 condensed chromosome kinetochore,GO:0005634 nucleus,GO:0005737 cytoplasm,GO:0005829 cytosol,GO:0030425 dendrite	89.6191	91.4817	76.5715	203.024	1.02078	0.0296761			2.65143	1.40677	*		0.854411	-0.226998			2.21929	1.1501	*
	78.3152	206.594	AHsV10003241	AHsV10003241	ENSG00000025772	NM_006809.4	10953	TOMM34	translocase of outer mitochondrial membrane 34	GO:0006626 protein targeting to mitochondrion	GO:0005515 protein binding,GO:0031072 heat shock protein binding	GO:0005634 nucleus,GO:0005654 nucleoplasm,GO:0005737 cytoplasm,GO:0005741 mitochondrial outer membrane,GO:0016020 membrane,GO:0016021 integral component of membrane	120.83	145.806	78.3152	206.594	1.2067	0.27107			2.63799	1.39944	*		0.648142	-0.625617			1.41691	0.50275
	80.7359	210.357	opHsV0400004721	opHsV0400004721	ENSG00000275713	NM_003524.2	8345	HIST1H2BH	histone cluster 1, H2bh	GO:0006325 chromatin organization,GO:0006334 nucleosome assembly	GO:0003677 DNA binding,GO:0046982 protein heterodimerization activity	GO:0000786 nucleosome,GO:0000788 nuclear nucleosome,GO:0005634 nucleus,GO:0005654 nucleoplasm,GO:0005737 cytoplasm,GO:0070062 extracellular exosome	136.661	127.466	80.7359	210.357	0.932713	-0.100495			2.6055	1.38156	*		0.590773	-0.759323			1.6503	0.722731
	74.0486	189.716	H200016987	H200016987	ENSG00000107960	XM_011540184.1	79991	OBFC1	oligonucleotide/oligosaccharide-binding fold containing 1	GO:0000723 telomere maintenance,GO:0010833 telomere maintenance via telomere lengthening,GO:0032212 positive regulation of telomere maintenance via telomerase,GO:0045740 positive regulation of DNA replication,GO:0051973 positive regulation of telomerase activity,GO:0051974 negative regulation of telomerase activity,GO:1904356 regulation of telomere maintenance via telomere lengthening	GO:0003697 single-stranded DNA binding,GO:0005515 protein binding,GO:0010521 telomerase inhibitor activity,GO:0042162 telomeric DNA binding,GO:0043047 single-stranded telomeric DNA binding	GO:0000784 nuclear chromosome, telomeric region,GO:0005634 nucleus,GO:0005654 nucleoplasm,GO:0005730 nucleolus,GO:0043231 intracellular membrane-bounded organelle,GO:0045111 intermediate filament cytoskeleton,GO:1990879 CST complex	230.515	224.21	74.0486	189.716	0.972647	-0.0400114			2.56204	1.35729	*		0.321231	-1.63832		*	0.846151	-0.241013
	86.7639	219.915	H300019680	H300019680	ENSG00000097021	NM_181864.2	11332	ACOT7	acyl-CoA thioesterase 7	GO:0009062 fatty acid catabolic process,GO:0015937 coenzyme A biosynthetic process,GO:0019432 triglyceride biosynthetic process,GO:0035338 long-chain fatty-acyl-CoA biosynthetic process,GO:0036114 medium-chain fatty-acyl-CoA catabolic process,GO:0036116 long-chain fatty-acyl-CoA catabolic process,GO:0044255 cellular lipid metabolic process,GO:0044281 small molecule metabolic process,GO:0051792 me…	GO:0000062 fatty-acyl-CoA binding,GO:0005515 protein binding,GO:0016290 palmitoyl-CoA hydrolase activity,GO:0036042 long-chain fatty acyl-CoA binding,GO:0042803 protein homodimerization activity,GO:0052689 carboxylic ester hydrolase activity	GO:0005654 nucleoplasm,GO:0005737 cytoplasm,GO:0005739 mitochondrion,GO:0005829 cytosol,GO:0043005 neuron projection,GO:0044297 cell body,GO:0070062 extracellular exosome	218.979	233.816	86.7639	219.915	1.06776	0.0945863			2.53464	1.34178	*		0.396221	-1.33562		*	0.940546	-0.0884303
	71.0683	179.301	opHsV0400000045	opHsV0400000045	ENSG00000100994	NM_002862.3	5834	PYGB	phosphorylase, glycogen; brain	GO:0005975 carbohydrate metabolic process,GO:0005980 glycogen catabolic process,GO:0006006 glucose metabolic process,GO:0044281 small molecule metabolic process	GO:0005515 protein binding,GO:0008184 glycogen phosphorylase activity,GO:0030170 pyridoxal phosphate binding	GO:0005737 cytoplasm,GO:0016020 membrane,GO:0070062 extracellular exosome	143.287	166.082	71.0683	179.301	1.15909	0.212991			2.52294	1.33511	*		0.495987	-1.01163		*	1.0796	0.110491
	79.6093	200.671	AHsV10000201	AHsV10000201	ENSG00000100116	NM_001171690.1	23464	GCAT	glycine C-acetyltransferase	GO:0006520 cellular amino acid metabolic process,GO:0009058 biosynthetic process,GO:0019518 L-threonine catabolic process to glycine	GO:0008890 glycine C-acetyltransferase activity,GO:0030170 pyridoxal phosphate binding	GO:0005654 nucleoplasm,GO:0005739 mitochondrion	82.8912	95.6688	79.6093	200.671	1.15415	0.20683			2.5207	1.33382	*		0.960408	-0.0582806			2.09756	1.06871	*
	84.7012	209.022	opHsV0400008236	opHsV0400008236	ENSG00000230510	NM_001204284.1	5536	PPP5C	protein phosphatase 5 catalytic subunit	GO:0000165 MAPK cascade,GO:0000186 activation of MAPKK activity,GO:0001933 negative regulation of protein phosphorylation,GO:0006281 DNA repair,GO:0006302 double-strand break repair,GO:0006351 transcription, DNA-templated,GO:0006470 protein dephosphorylation,GO:0007067 mitotic nuclear division,GO:0007173 epidermal growth factor receptor signaling pathway,GO:0007264 small GTPase mediated signal tr…	GO:0001965 G-protein alpha-subunit binding,GO:0003723 RNA binding,GO:0004721 phosphoprotein phosphatase activity,GO:0004722 protein serine/threonine phosphatase activity,GO:0004871 signal transducer activity,GO:0005515 protein binding,GO:0005524 ATP binding,GO:0008017 microtubule binding,GO:0008289 lipid binding,GO:0031072 heat shock protein binding,GO:0042802 identical protein binding,GO:0043531…	GO:0005634 nucleus,GO:0005654 nucleoplasm,GO:0005737 cytoplasm,GO:0005829 cytosol,GO:0005886 plasma membrane,GO:0043204 perikaryon,GO:0043231 intracellular membrane-bounded organelle,GO:0043234 protein complex,GO:1990635 proximal dendrite	116.15	167.51	84.7012	209.022	1.44219	0.528264			2.46775	1.3032	*		0.729242	-0.455531			1.24781	0.319402
	79.8999	196.036	H200016406	H200016406	ENSG00000167747	NM_199249.2	84798	C19orf48	chromosome 19 open reading frame 48	-	-	-	123.295	140.516	79.8999	196.036	1.13967	0.188615			2.45352	1.29485	*		0.648036	-0.625854			1.39512	0.480386
	74.5736	181.813	H200008548	H200008548	ENSG00000130311	NM_024050.5	79016	DDA1	DET1 and DDB1 associated 1	-	GO:0005515 protein binding	-	165.683	192.238	74.5736	181.813	1.16027	0.214466			2.43803	1.28572	*		0.450097	-1.15169		*	0.945768	-0.0804422
	73.5811	179.051	CHsGV10002132	CHsGV10002132	ENSG00000085377	XM_005267044.1	5550	PREP	prolyl endopeptidase	GO:0006508 proteolysis	GO:0004252 serine-type endopeptidase activity,GO:0005515 protein binding,GO:0008236 serine-type peptidase activity,GO:0070008 serine-type exopeptidase activity	GO:0005634 nucleus,GO:0005737 cytoplasm,GO:0016020 membrane	148.34	140.163	73.5811	179.051	0.944874	-0.0818057			2.43338	1.28296	*		0.496029	-1.0115		*	1.27745	0.353264
	79.864	184.014	H300021642	H300021642	ENSG00000005486	XM_005250511.3	57414	RHBDD2	rhomboid domain containing 2	GO:0006508 proteolysis	GO:0004252 serine-type endopeptidase activity	GO:0000139 Golgi membrane,GO:0016021 integral component of membrane,GO:0048471 perinuclear region of cytoplasm	186.223	185.608	79.864	184.014	0.996695	-0.00477641			2.30409	1.2042	*		0.428862	-1.22142		*	0.991414	-0.0124403
	86.8774	200.023	H200002461	H200002461	ENSG00000111641	XM_005253691.1	4839	NOP2	NOP2 nucleolar protein	GO:0006364 rRNA processing,GO:0008284 positive regulation of cell proliferation,GO:0032259 methylation	GO:0005515 protein binding,GO:0008757 S-adenosylmethionine-dependent methyltransferase activity,GO:0044822 poly(A) RNA binding	GO:0005730 nucleolus	67.8701	109.08	86.8774	200.023	1.60719	0.684538			2.30236	1.20311	*		1.28005	0.356204			1.83373	0.874778
	84.3435	190.717	H200000806	H200000806	ENSG00000115756	NM_134421.2	3241	HPCAL1	hippocalcin like 1	-	GO:0005509 calcium ion binding,GO:0005515 protein binding	GO:0016020 membrane,GO:0070062 extracellular exosome	685.582	709.852	84.3435	190.717	1.0354	0.0501875			2.2612	1.17709	*		0.123025	-3.02298		***	0.268672	-1.89608		*
	81.9254	183.621	AHsV10003002	AHsV10003002	ENSG00000167088	NM_001291916.1	6632	SNRPD1	small nuclear ribonucleoprotein D1 polypeptide	GO:0000245 spliceosomal complex assembly,GO:0000387 spliceosomal snRNP assembly,GO:0000398 mRNA splicing, via spliceosome,GO:0002230 positive regulation of defense response to virus by host,GO:0008380 RNA splicing,GO:0010467 gene expression,GO:0034660 ncRNA metabolic process,GO:0098779 mitophagy in response to mitochondrial depolarization,GO:0098792 xenophagy	GO:0003723 RNA binding,GO:0005515 protein binding,GO:0044822 poly(A) RNA binding	GO:0000243 commitment complex,GO:0005634 nucleus,GO:0005654 nucleoplasm,GO:0005682 U5 snRNP,GO:0005685 U1 snRNP,GO:0005686 U2 snRNP,GO:0005687 U4 snRNP,GO:0005689 U12-type spliceosomal complex,GO:0005829 cytosol,GO:0030532 small nuclear ribonucleoprotein complex,GO:0034709 methylosome,GO:0034715 pICln-Sm protein complex,GO:0034719 SMN-Sm protein complex,GO:0071010 prespliceosome,GO:0071011 precat…	81.2548	103.155	81.9254	183.621	1.26953	0.344292			2.24131	1.16434	*		1.00825	0.0118573			1.78004	0.831909
	84.8774	189.077	H200005659	H200005659	ENSG00000102393	NM_000169.2	2717	GLA	galactosidase alpha	GO:0006665 sphingolipid metabolic process,GO:0006687 glycosphingolipid metabolic process,GO:0009311 oligosaccharide metabolic process,GO:0044281 small molecule metabolic process,GO:0045019 negative regulation of nitric oxide biosynthetic process,GO:0046477 glycosylceramide catabolic process,GO:0046479 glycosphingolipid catabolic process,GO:0051001 negative regulation of nitric-oxide synthase acti…	GO:0003824 catalytic activity,GO:0004557 alpha-galactosidase activity,GO:0005102 receptor binding,GO:0005515 protein binding,GO:0016787 hydrolase activity,GO:0016936 galactoside binding,GO:0042803 protein homodimerization activity,GO:0052692 raffinose alpha-galactosidase activity	GO:0005576 extracellular region,GO:0005737 cytoplasm,GO:0005764 lysosome,GO:0005794 Golgi apparatus,GO:0043202 lysosomal lumen,GO:0070062 extracellular exosome	122.396	158.22	84.8774	189.077	1.29269	0.37038			2.22765	1.15552	*		0.693467	-0.528101			1.19503	0.257042
	83.6142	182.785	H300004815	H300004815	ENSG00000011009	NM_007260.2	11313	LYPLA2	lysophospholipase II	GO:0002084 protein depalmitoylation,GO:0006631 fatty acid metabolic process	GO:0008474 palmitoyl-(protein) hydrolase activity,GO:0052689 carboxylic ester hydrolase activity	GO:0005737 cytoplasm,GO:0070062 extracellular exosome	200.908	204.352	83.6142	182.785	1.01714	0.0245182			2.18605	1.12833	*		0.416181	-1.26472		*	0.894463	-0.160906
	87.4155	187.888	CHsGV10001792	CHsGV10001792	ENSG00000171793	NR_125440.1	1503	CTPS1	CTP synthase 1	GO:0006139 nucleobase-containing compound metabolic process,GO:0006241 CTP biosynthetic process,GO:0006541 glutamine metabolic process,GO:0015949 nucleobase-containing small molecule interconversion,GO:0042098 T cell proliferation,GO:0042100 B cell proliferation,GO:0042493 response to drug,GO:0044210 'de novo' CTP biosynthetic process,GO:0044281 small molecule metabolic process,GO:0055086 nucleob…	GO:0003883 CTP synthase activity,GO:0005524 ATP binding	GO:0005829 cytosol,GO:0016020 membrane	97.97	125.981	87.4155	187.888	1.28591	0.362794			2.14936	1.10391	*		0.892268	-0.164451			1.4914	0.576665
	85.9252	181.405	H300001840	H300001840	ENSG00000155561	XM_005250235.2	23165	NUP205	nucleoporin 205kDa	GO:0000059 protein import into nucleus, docking,GO:0000278 mitotic cell cycle,GO:0005975 carbohydrate metabolic process,GO:0006913 nucleocytoplasmic transport,GO:0007077 mitotic nuclear envelope disassembly,GO:0008033 tRNA processing,GO:0008645 hexose transport,GO:0010467 gene expression,GO:0010827 regulation of glucose transport,GO:0015758 glucose transport,GO:0016032 viral process,GO:0016925 pr…	GO:0005515 protein binding,GO:0017056 structural constituent of nuclear pore	GO:0005635 nuclear envelope,GO:0005643 nuclear pore,GO:0005654 nucleoplasm,GO:0005737 cytoplasm,GO:0016020 membrane,GO:0031965 nuclear membrane,GO:0034399 nuclear periphery,GO:0044611 nuclear pore inner ring	112.172	142.859	85.9252	181.405	1.27358	0.348884			2.11119	1.07806	*		0.766014	-0.384557			1.26981	0.344617
	88.4732	185.858	H200006433	H200006433	-	NM_001127213.1	4061	LY6E	lymphocyte antigen 6 complex, locus E	GO:0001701 in utero embryonic development,GO:0007166 cell surface receptor signaling pathway,GO:0030325 adrenal gland development,GO:0035265 organ growth,GO:0042415 norepinephrine metabolic process,GO:0048242 epinephrine secretion,GO:0055010 ventricular cardiac muscle tissue morphogenesis	-	GO:0005887 integral component of plasma membrane,GO:0031225 anchored component of membrane	169.241	336.949	88.4732	185.858	1.99094	0.993451			2.10073	1.07089	*		0.522765	-0.935766			0.551592	-0.858326
	86.2829	178.835	CHsGV10002465	CHsGV10002465	ENSG00000228300	NM_017914.3	55009	C19orf24	chromosome 19 open reading frame 24	-	-	GO:0005576 extracellular region,GO:0005737 cytoplasm,GO:0016021 integral component of membrane	127.008	146.032	86.2829	178.835	1.14978	0.201361			2.07266	1.05148	*		0.679349	-0.557774			1.22463	0.292347
	39.1146	553.942	H200017557	H200017557	ENSG00000117009	NM_003679.4	8564	KMO	kynurenine 3-monooxygenase (kynurenine 3-hydroxylase)	GO:0006569 tryptophan catabolic process,GO:0009651 response to salt stress,GO:0019441 tryptophan catabolic process to kynurenine,GO:0019674 NAD metabolic process,GO:0019805 quinolinate biosynthetic process,GO:0034354 'de novo' NAD biosynthetic process from tryptophan,GO:0034641 cellular nitrogen compound metabolic process,GO:0043420 anthranilate metabolic process,GO:0044281 small molecule metabol…	GO:0004502 kynurenine 3-monooxygenase activity,GO:0016174 NAD(P)H oxidase activity,GO:0050660 flavin adenine dinucleotide binding,GO:0071949 FAD binding	GO:0005741 mitochondrial outer membrane,GO:0005743 mitochondrial inner membrane,GO:0005829 cytosol,GO:0016021 integral component of membrane,GO:0070062 extracellular exosome	777.11	341.591	39.1146	553.942	0.439566	-1.18585		*	14.162	3.82395	***		0.0503335	-4.31234		***	1.62165	0.697466
	47.23	364.569	H300020179	H300020179	ENSG00000141682	NM_021127.2	5366	PMAIP1	phorbol-12-myristate-13-acetate-induced protein 1	GO:0001836 release of cytochrome c from mitochondria,GO:0006915 apoptotic process,GO:0006919 activation of cysteine-type endopeptidase activity involved in apoptotic process,GO:0009411 response to UV,GO:0010165 response to X-ray,GO:0010498 proteasomal protein catabolic process,GO:0010907 positive regulation of glucose metabolic process,GO:0010917 negative regulation of mitochondrial membrane pote…	GO:0005515 protein binding	GO:0005634 nucleus,GO:0005739 mitochondrion,GO:0005741 mitochondrial outer membrane,GO:0005829 cytosol	277.011	539.919	47.23	364.569	1.94909	0.962799			7.71901	2.94842	**		0.170498	-2.55217		**	0.675229	-0.566552
	70.8656	168.504	H200002935	H200002935	-	XM_011514587.1	3833	KIFC1	kinesin family member C1	GO:0000070 mitotic sister chromatid segregation,GO:0007018 microtubule-based movement,GO:0007080 mitotic metaphase plate congression,GO:0007283 spermatogenesis,GO:0007596 blood coagulation,GO:0008152 metabolic process,GO:0051301 cell division,GO:0090307 mitotic spindle assembly	GO:0003777 microtubule motor activity,GO:0005524 ATP binding,GO:0008017 microtubule binding,GO:0016887 ATPase activity	GO:0005634 nucleus,GO:0005769 early endosome,GO:0005815 microtubule organizing center,GO:0005819 spindle,GO:0005871 kinesin complex,GO:0005874 microtubule,GO:0016020 membrane	86.7295	87.1191	70.8656	168.504	1.00449	0.00646553			2.37779	1.24962	*		0.817087	-0.291439			1.93418	0.951718
	69.1387	278.833	AHsV10002336	AHsV10002336	ENSG00000115107	NM_138637.2	55240	STEAP3	STEAP3 metalloreductase	GO:0006879 cellular iron ion homeostasis,GO:0006915 apoptotic process,GO:0007049 cell cycle,GO:0009306 protein secretion,GO:0015677 copper ion import,GO:0033572 transferrin transport,GO:0055085 transmembrane transport,GO:0055114 oxidation-reduction process	GO:0005515 protein binding,GO:0008823 cupric reductase activity,GO:0046872 metal ion binding,GO:0052851 ferric-chelate reductase (NADPH) activity	GO:0005771 multivesicular body,GO:0010008 endosome membrane,GO:0016021 integral component of membrane	268.042	312.066	69.1387	278.833	1.16424	0.219389			4.03294	2.01183	**		0.25794	-1.95489		*	0.893507	-0.162449
	70.7137	266.959	H300001930	H300001930	ENSG00000178804	NM_153833.2	132243	H1FOO	H1 histone family member O, oocyte specific	GO:0006334 nucleosome assembly,GO:0016584 nucleosome positioning,GO:0044030 regulation of DNA methylation,GO:0051321 meiotic cell cycle,GO:2000737 negative regulation of stem cell differentiation	GO:0031492 nucleosomal DNA binding	GO:0000786 nucleosome,GO:0001674 female germ cell nucleus,GO:0005634 nucleus,GO:0005730 nucleolus,GO:0005737 cytoplasm,GO:0070062 extracellular exosome	524.586	406.169	70.7137	266.959	0.774266	-0.369099			3.77522	1.91656	*		0.134799	-2.89112		**	0.657262	-0.60546
	62.3632	232.954	H200001687	H200001687	ENSG00000175040	NM_004267.4	9435	CHST2	carbohydrate (N-acetylglucosamine-6-O) sulfotransferase 2	GO:0005975 carbohydrate metabolic process,GO:0006044 N-acetylglucosamine metabolic process,GO:0006790 sulfur compound metabolic process,GO:0006954 inflammatory response,GO:0007275 multicellular organismal development,GO:0018146 keratan sulfate biosynthetic process,GO:0030203 glycosaminoglycan metabolic process,GO:0042339 keratan sulfate metabolic process,GO:0044281 small molecule metabolic process	GO:0001517 N-acetylglucosamine 6-O-sulfotransferase activity,GO:0008146 sulfotransferase activity	GO:0000139 Golgi membrane,GO:0005802 trans-Golgi network,GO:0016021 integral component of membrane,GO:0031228 intrinsic component of Golgi membrane	247.303	309.172	62.3632	232.954	1.25017	0.322129			3.73543	1.90128	*		0.252173	-1.98752		*	0.753475	-0.408369
	66.1501	230.239	opHsV0400012696	opHsV0400012696	ENSG00000112972	NM_002130.7	3157	HMGCS1	3-hydroxy-3-methylglutaryl-CoA synthase 1	GO:0001889 liver development,GO:0006629 lipid metabolic process,GO:0006695 cholesterol biosynthetic process,GO:0007420 brain development,GO:0008299 isoprenoid biosynthetic process,GO:0008584 male gonad development,GO:0009645 response to low light intensity stimulus,GO:0014074 response to purine-containing compound,GO:0033197 response to vitamin E,GO:0042493 response to drug,GO:0044255 cellular li…	GO:0004421 hydroxymethylglutaryl-CoA synthase activity,GO:0008144 drug binding,GO:0016853 isomerase activity,GO:0042803 protein homodimerization activity,GO:0043177 organic acid binding	GO:0005634 nucleus,GO:0005654 nucleoplasm,GO:0005737 cytoplasm,GO:0005829 cytosol,GO:0005886 plasma membrane	100.377	95.06	66.1501	230.239	0.947029	-0.0785188			3.48056	1.79932	*		0.659016	-0.601614			2.42204	1.27622	*
	68.1724	233.52	H200006122	H200006122	ENSG00000198805	NM_000270.3	4860	PNP	purine nucleoside phosphorylase	GO:0006139 nucleobase-containing compound metabolic process,GO:0006144 purine nucleobase metabolic process,GO:0006148 inosine catabolic process,GO:0006195 purine nucleotide catabolic process,GO:0006738 nicotinamide riboside catabolic process,GO:0006955 immune response,GO:0034356 NAD biosynthesis via nicotinamide riboside salvage pathway,GO:0034418 urate biosynthetic process,GO:0042102 positive re…	GO:0001882 nucleoside binding,GO:0002060 purine nucleobase binding,GO:0004731 purine-nucleoside phosphorylase activity,GO:0008144 drug binding,GO:0042301 phosphate ion binding	GO:0005622 intracellular,GO:0005634 nucleus,GO:0005737 cytoplasm,GO:0005829 cytosol,GO:0005856 cytoskeleton,GO:0070062 extracellular exosome	151.132	233.734	68.1724	233.52	1.54656	0.629059			3.42543	1.77628	*		0.451078	-1.14855		*	0.999081	-0.00132631
	67.0344	224.95	AHsV10003319	AHsV10003319	ENSG00000073060	NM_001082959.1	949	SCARB1	scavenger receptor class B member 1	GO:0001935 endothelial cell proliferation,GO:0006702 androgen biosynthetic process,GO:0006707 cholesterol catabolic process,GO:0006898 receptor-mediated endocytosis,GO:0007155 cell adhesion,GO:0010595 positive regulation of endothelial cell migration,GO:0010867 positive regulation of triglyceride biosynthetic process,GO:0010886 positive regulation of cholesterol storage,GO:0010899 regulation of p…	GO:0001530 lipopolysaccharide binding,GO:0001618 virus receptor activity,GO:0001786 phosphatidylserine binding,GO:0001875 lipopolysaccharide receptor activity,GO:0005215 transporter activity,GO:0005515 protein binding,GO:0005545 1-phosphatidylinositol binding,GO:0008035 high-density lipoprotein particle binding,GO:0030169 low-density lipoprotein particle binding,GO:0034185 apolipoprotein binding,…	GO:0005765 lysosomal membrane,GO:0005886 plasma membrane,GO:0005887 integral component of plasma membrane,GO:0005901 caveola,GO:0009986 cell surface,GO:0030666 endocytic vesicle membrane,GO:0031528 microvillus membrane,GO:0043231 intracellular membrane-bounded organelle,GO:0070062 extracellular exosome	100.662	127.159	67.0344	224.95	1.26323	0.337123			3.35573	1.74663	*		0.665939	-0.586539			1.76904	0.822966
	73.083	147.96	H300018750	H300018750	ENSG00000105472	NM_002975.2	6320	CLEC11A	C-type lectin domain family 11 member A	GO:0008284 positive regulation of cell proliferation	GO:0008083 growth factor activity,GO:0030246 carbohydrate binding	GO:0005576 extracellular region,GO:0005615 extracellular space,GO:0005737 cytoplasm	191.404	228.779	73.083	147.96	1.19527	0.257332			2.02455	1.0176	*		0.381826	-1.38901		*	0.64674	-0.628743
	84.9538	174.056	H200013711	H200013711	ENSG00000119138	NM_001206.2	687	KLF9	Kruppel-like factor 9	GO:0006351 transcription, DNA-templated,GO:0006357 regulation of transcription from RNA polymerase II promoter,GO:0007623 circadian rhythm,GO:0010839 negative regulation of keratinocyte proliferation,GO:0071387 cellular response to cortisol stimulus,GO:0097067 cellular response to thyroid hormone stimulus	GO:0003677 DNA binding,GO:0003700 transcription factor activity, sequence-specific DNA binding,GO:0046872 metal ion binding	GO:0005634 nucleus,GO:0005654 nucleoplasm,GO:0005737 cytoplasm,GO:0005886 plasma membrane	346.812	284.349	84.9538	174.056	0.819894	-0.286492			2.04883	1.0348	*		0.244956	-2.0294		**	0.612121	-0.70811
	78.4988	163.326	H200011951	H200011951	ENSG00000150768	XM_011542647.1	1737	DLAT	dihydrolipoamide S-acetyltransferase	GO:0006006 glucose metabolic process,GO:0006086 acetyl-CoA biosynthetic process from pyruvate,GO:0006090 pyruvate metabolic process,GO:0006099 tricarboxylic acid cycle,GO:0010510 regulation of acetyl-CoA biosynthetic process from pyruvate,GO:0030431 sleep,GO:0034641 cellular nitrogen compound metabolic process,GO:0044237 cellular metabolic process,GO:0044281 small molecule metabolic process,GO:00…	GO:0004742 dihydrolipoyllysine-residue acetyltransferase activity,GO:0005515 protein binding,GO:0034604 pyruvate dehydrogenase (NAD+) activity	GO:0005739 mitochondrion,GO:0005759 mitochondrial matrix,GO:0005967 mitochondrial pyruvate dehydrogenase complex,GO:0043209 myelin sheath,GO:0045254 pyruvate dehydrogenase complex	124.591	125.503	78.4988	163.326	1.00732	0.0105225			2.08062	1.05701	*		0.63005	-0.666462			1.30137	0.380028
	75.3346	156.981	AHsV10001063	AHsV10001063	ENSG00000126787	XR_943566.1	9787	DLGAP5	discs large homolog associated protein 5	GO:0006470 protein dephosphorylation,GO:0007079 mitotic chromosome movement towards spindle pole,GO:0008283 cell proliferation,GO:0023052 signaling,GO:0045842 positive regulation of mitotic metaphase/anaphase transition	GO:0004721 phosphoprotein phosphatase activity,GO:0005515 protein binding	GO:0005634 nucleus,GO:0005737 cytoplasm,GO:0005815 microtubule organizing center,GO:0031616 spindle pole centrosome	45.5645	60.2716	75.3346	156.981	1.32278	0.403568			2.08379	1.05921	*		1.65336	0.725402			2.60457	1.38104	*
	71.102	148.777	H300008871	H300008871	ENSG00000143942	NM_001008708.2	494143	CHAC2	ChaC, cation transport regulator homolog 2 (E. coli)	GO:0006750 glutathione biosynthetic process,GO:0006805 xenobiotic metabolic process,GO:0008150 biological_process,GO:0044281 small molecule metabolic process,GO:1901687 glutathione derivative biosynthetic process	GO:0003674 molecular_function,GO:0016746 transferase activity, transferring acyl groups	GO:0005575 cellular_component,GO:0005829 cytosol	119.932	115.843	71.102	148.777	0.965905	-0.0500463			2.09245	1.06519	*		0.592854	-0.75425			1.2843	0.360986
	76.4696	161.239	H200014565	H200014565	ENSG00000115946	NM_020143.2	56902	PNO1	partner of NOB1 homolog	-	GO:0044822 poly(A) RNA binding	GO:0005634 nucleus,GO:0005730 nucleolus	77.0905	112.139	76.4696	161.239	1.45464	0.540665			2.10854	1.07624	*		0.991946	-0.0116664			1.43785	0.523911
	80.7995	172.667	H200000794	H200000794	ENSG00000133316	XM_005274055.1	54663	WDR74	WD repeat domain 74	GO:0001825 blastocyst formation,GO:0008150 biological_process,GO:0016070 RNA metabolic process	GO:0003674 molecular_function,GO:0005515 protein binding	GO:0005634 nucleus,GO:0005730 nucleolus	85.8951	105.968	80.7995	172.667	1.23369	0.302979			2.13698	1.09558	*		0.940677	-0.088229			1.62943	0.704369
	72.0536	154.4	H200010426	H200010426	ENSG00000163811	NM_015131.2	23160	WDR43	WD repeat domain 43	GO:0000003 reproduction,GO:0000132 establishment of mitotic spindle orientation,GO:0007097 nuclear migration,GO:0031023 microtubule organizing center organization,GO:0047496 vesicle transport along microtubule,GO:2000574 regulation of microtubule motor activity	GO:0005515 protein binding,GO:0008017 microtubule binding,GO:0044822 poly(A) RNA binding,GO:0045502 dynein binding	GO:0000776 kinetochore,GO:0001650 fibrillar center,GO:0005730 nucleolus,GO:0005813 centrosome,GO:0005874 microtubule,GO:0005875 microtubule associated complex,GO:0005938 cell cortex	69.2378	87.5058	72.0536	154.4	1.26384	0.337818			2.14284	1.09953	*		1.04067	0.0575113			1.76445	0.819219
	76.198	165.618	AHsV10000332	AHsV10000332	ENSG00000182871	NM_130445.3	80781	COL18A1	collagen type XVIII alpha 1	GO:0001525 angiogenesis,GO:0001886 endothelial cell morphogenesis,GO:0007155 cell adhesion,GO:0007601 visual perception,GO:0008284 positive regulation of cell proliferation,GO:0008285 negative regulation of cell proliferation,GO:0009887 organ morphogenesis,GO:0022617 extracellular matrix disassembly,GO:0030198 extracellular matrix organization,GO:0030335 positive regulation of cell migration,GO:0…	GO:0005198 structural molecule activity,GO:0005515 protein binding,GO:0042802 identical protein binding,GO:0046872 metal ion binding	GO:0005576 extracellular region,GO:0005581 collagen trimer,GO:0005604 basement membrane,GO:0005615 extracellular space,GO:0005788 endoplasmic reticulum lumen,GO:0031012 extracellular matrix,GO:0070062 extracellular exosome	1204.45	836.096	76.198	165.618	0.694173	-0.526634			2.17352	1.12003	*		0.0632638	-3.98248		***	0.198085	-2.33581		**
	80.3661	175.016	opHsV0400000674	opHsV0400000674	ENSG00000166068	XM_011521290.1	161742	SPRED1	sprouty related, EVH1 domain containing 1	GO:0000165 MAPK cascade,GO:0000186 activation of MAPKK activity,GO:0000188 inactivation of MAPK activity,GO:0007173 epidermal growth factor receptor signaling pathway,GO:0007264 small GTPase mediated signal transduction,GO:0007265 Ras protein signal transduction,GO:0007411 axon guidance,GO:0008286 insulin receptor signaling pathway,GO:0008543 fibroblast growth factor receptor signaling pathway,GO…	GO:0005173 stem cell factor receptor binding,GO:0005515 protein binding,GO:0019901 protein kinase binding,GO:0019902 phosphatase binding,GO:0030291 protein serine/threonine kinase inhibitor activity	GO:0005654 nucleoplasm,GO:0005737 cytoplasm,GO:0005886 plasma membrane,GO:0005901 caveola	431.407	469.156	80.3661	175.016	1.0875	0.121017			2.17773	1.12283	*		0.186288	-2.42439		**	0.373045	-1.42258		*
	77.0659	168.181	H200019182	H200019182	ENSG00000120314	NM_017706.4	54853	WDR55	WD repeat domain 55	GO:0006364 rRNA processing,GO:0008150 biological_process,GO:0042273 ribosomal large subunit biogenesis	GO:0003674 molecular_function	GO:0005575 cellular_component,GO:0005730 nucleolus,GO:0005737 cytoplasm	132.869	96.9143	77.0659	168.181	0.729398	-0.455222			2.1823	1.12585	*		0.580015	-0.785838			1.73536	0.795236
	73.7131	163.919	opHsV0400000041	opHsV0400000041	ENSG00000100413	NM_001018052.3	171568	POLR3H	polymerase (RNA) III subunit H	GO:0006139 nucleobase-containing compound metabolic process,GO:0006383 transcription from RNA polymerase III promoter,GO:0006384 transcription initiation from RNA polymerase III promoter,GO:0006385 transcription elongation from RNA polymerase III promoter,GO:0006386 termination of RNA polymerase III transcription,GO:0010467 gene expression,GO:0032481 positive regulation of type I interferon produ…	GO:0001056 RNA polymerase III activity,GO:0003677 DNA binding,GO:0003899 DNA-directed RNA polymerase activity	GO:0005654 nucleoplasm,GO:0005666 DNA-directed RNA polymerase III complex,GO:0005813 centrosome,GO:0005829 cytosol,GO:0043231 intracellular membrane-bounded organelle	105.255	120.358	73.7131	163.919	1.1435	0.193453			2.22374	1.15299	*		0.700331	-0.51389			1.36192	0.445646
	78.0093	174.973	H200003269	H200003269	ENSG00000169299	NM_018290.3	55276	PGM2	phosphoglucomutase 2	GO:0005975 carbohydrate metabolic process,GO:0005978 glycogen biosynthetic process,GO:0005980 glycogen catabolic process,GO:0006006 glucose metabolic process,GO:0006098 pentose-phosphate shunt,GO:0019388 galactose catabolic process,GO:0044281 small molecule metabolic process,GO:0046386 deoxyribose phosphate catabolic process	GO:0000287 magnesium ion binding,GO:0004614 phosphoglucomutase activity,GO:0005515 protein binding,GO:0008973 phosphopentomutase activity	GO:0005829 cytosol,GO:0070062 extracellular exosome	128.871	122.082	78.0093	174.973	0.94732	-0.0780766			2.24297	1.16541	*		0.605328	-0.72421			1.43324	0.519277
	3.32273	164.321	H200006478	H200006478	ENSG00000163017	NM_001199893.1	72	ACTG2	actin, gamma 2, smooth muscle, enteric	GO:0006936 muscle contraction,GO:0010628 positive regulation of gene expression,GO:0090131 mesenchyme migration	GO:0005524 ATP binding	GO:0005615 extracellular space,GO:0005737 cytoplasm,GO:0005829 cytosol,GO:0030027 lamellipodium,GO:0030175 filopodium,GO:0032982 myosin filament,GO:0044297 cell body,GO:0070062 extracellular exosome,GO:0071944 cell periphery,GO:0072562 blood microparticle	3707.36	1419.83	3.32273	164.321	0.382976	-1.38467		*	49.4536	5.628	***		0.00089625	-10.1238		***	0.115732	-3.11114		***
	17.8852	139.559	H300009655	H300009655	ENSG00000205362	NM_005946.2	4489	MT1A	metallothionein 1A	GO:0010038 response to metal ion,GO:0044281 small molecule metabolic process,GO:0045926 negative regulation of growth,GO:0071276 cellular response to cadmium ion,GO:0071294 cellular response to zinc ion	GO:0005515 protein binding,GO:0008270 zinc ion binding	GO:0005634 nucleus,GO:0005737 cytoplasm,GO:0005829 cytosol,GO:0048471 perinuclear region of cytoplasm	190.781	132.881	17.8852	139.559	0.696513	-0.521778			7.80306	2.96404	**		0.0937474	-3.41508		***	1.05026	0.0707415
	12.6373	117.789	opHsV0400000146	opHsV0400000146	ENSG00000121769	NM_004102.3	2170	FABP3	fatty acid binding protein 3	GO:0006631 fatty acid metabolic process,GO:0008285 negative regulation of cell proliferation,GO:0019433 triglyceride catabolic process,GO:0032868 response to insulin,GO:0042493 response to drug,GO:0042632 cholesterol homeostasis,GO:0044281 small molecule metabolic process,GO:0044539 long-chain fatty acid import,GO:0046320 regulation of fatty acid oxidation,GO:0055091 phospholipid homeostasis,GO:0…	GO:0005324 long-chain fatty acid transporter activity,GO:0005515 protein binding,GO:0008092 cytoskeletal protein binding,GO:0036041 long-chain fatty acid binding,GO:0050543 icosatetraenoic acid binding,GO:0070538 oleic acid binding	GO:0005615 extracellular space,GO:0005829 cytosol,GO:0016528 sarcoplasm,GO:0070062 extracellular exosome	90.6445	65.2418	12.6373	117.789	0.719754	-0.474424			9.32072	3.22044	***		0.139416	-2.84253		**	1.80542	0.852332
	8.61354	157.617	opHsV0400006710	opHsV0400006710	ENSG00000187173	NM_178428.3	353139	LCE2A	late cornified envelope 2A	GO:0018149 peptide cross-linking,GO:0030216 keratinocyte differentiation,GO:0031424 keratinization	GO:0005198 structural molecule activity,GO:0005515 protein binding	GO:0001533 cornified envelope,GO:0005737 cytoplasm	8.49916	8.11689	8.61354	157.617	0.955023	-0.0663929			18.2988	4.19367	***		1.01346	0.0192869			19.4184	4.27935	***
	27.12	138.429	H200014059	H200014059	ENSG00000099953	NR_133013.1	4320	MMP11	matrix metallopeptidase 11	GO:0006508 proteolysis,GO:0007275 multicellular organismal development,GO:0022617 extracellular matrix disassembly,GO:0030198 extracellular matrix organization,GO:0030199 collagen fibril organization,GO:0030574 collagen catabolic process,GO:0045599 negative regulation of fat cell differentiation,GO:0071711 basement membrane organization	GO:0004222 metalloendopeptidase activity,GO:0005509 calcium ion binding,GO:0008270 zinc ion binding	GO:0005576 extracellular region,GO:0005578 proteinaceous extracellular matrix,GO:0005796 Golgi lumen	54.6624	92.077	27.12	138.429	1.68447	0.752293			5.1043	2.35171	**		0.496137	-1.01119		*	1.5034	0.588231
	23.8764	121.444	H300022284	H300022284	ENSG00000137309	NM_001319082.1	3159	HMGA1	high mobility group AT-hook 1	GO:0006268 DNA unwinding involved in DNA replication,GO:0006284 base-excision repair,GO:0006337 nucleosome disassembly,GO:0006355 regulation of transcription, DNA-templated,GO:0006366 transcription from RNA polymerase II promoter,GO:0006461 protein complex assembly,GO:0008285 negative regulation of cell proliferation,GO:0009615 response to virus,GO:0016032 viral process,GO:0031936 negative regula…	GO:0001205 transcriptional activator activity, RNA polymerase II distal enhancer sequence-specific binding,GO:0003677 DNA binding,GO:0003680 AT DNA binding,GO:0003682 chromatin binding,GO:0003700 transcription factor activity, sequence-specific DNA binding,GO:0003906 DNA-(apurinic or apyrimidinic site) lyase activity,GO:0005515 protein binding,GO:0008134 transcription factor binding,GO:0019899 en…	GO:0005634 nucleus,GO:0005654 nucleoplasm,GO:0005667 transcription factor complex,GO:0005829 cytosol,GO:0005925 focal adhesion,GO:0035985 senescence-associated heterochromatin focus,GO:0090575 RNA polymerase II transcription factor complex	182.318	201.845	23.8764	121.444	1.1071	0.146788			5.08637	2.34664	**		0.13096	-2.9328		**	0.60167	-0.732955
	24.0257	116.876	H300021568	H300021568	ENSG00000177352	NM_022903.3	64925	CCDC71	coiled-coil domain containing 71	-	-	-	87.4597	101.879	24.0257	116.876	1.16487	0.220167			4.86462	2.28233	**		0.274705	-1.86404		*	1.1472	0.198115
	32.358	140.832	AHsV10002895	AHsV10002895	ENSG00000109084	XM_005257965.2	27346	TMEM97	transmembrane protein 97	GO:0001558 regulation of cell growth,GO:0042632 cholesterol homeostasis	GO:0005515 protein binding	GO:0005764 lysosome,GO:0005791 rough endoplasmic reticulum,GO:0005886 plasma membrane,GO:0016021 integral component of membrane,GO:0031965 nuclear membrane	51.1713	62.1366	32.358	140.832	1.21429	0.28011			4.35229	2.12178	**		0.632348	-0.66121			2.26648	1.18045	*
	28.2554	116.933	DHsGV10003884	DHsGV10003884	ENSG00000261236	NM_015201.4	23246	BOP1	block of proliferation 1	GO:0000448 cleavage in ITS2 between 5.8S rRNA and LSU-rRNA of tricistronic rRNA transcript (SSU-rRNA, 5.8S rRNA, LSU-rRNA),GO:0000463 maturation of LSU-rRNA from tricistronic rRNA transcript (SSU-rRNA, 5.8S rRNA, LSU-rRNA),GO:0008283 cell proliferation,GO:0042254 ribosome biogenesis,GO:0051726 regulation of cell cycle	GO:0005515 protein binding,GO:0043021 ribonucleoprotein complex binding,GO:0044822 poly(A) RNA binding	GO:0005634 nucleus,GO:0005654 nucleoplasm,GO:0005730 nucleolus,GO:0005737 cytoplasm,GO:0030529 intracellular ribonucleoprotein complex,GO:0030687 preribosome, large subunit precursor,GO:0070545 PeBoW complex	61.5168	85.126	28.2554	116.933	1.38378	0.46862			4.13845	2.04909	**		0.459311	-1.12246		*	1.37365	0.458015
	29.5987	115.129	AHsV10002965	AHsV10002965	ENSG00000173210	NM_014945.3	22885	ABLIM3	actin binding LIM protein family member 3	GO:0006351 transcription, DNA-templated,GO:0007411 axon guidance,GO:0030032 lamellipodium assembly,GO:0030036 actin cytoskeleton organization,GO:0042384 cilium assembly,GO:0045944 positive regulation of transcription from RNA polymerase II promoter,GO:1903955 positive regulation of protein targeting to mitochondrion	GO:0003779 actin binding,GO:0005515 protein binding,GO:0008270 zinc ion binding	GO:0001725 stress fiber,GO:0005737 cytoplasm,GO:0030027 lamellipodium	70.1998	94.8343	29.5987	115.129	1.35092	0.433942			3.88967	1.95965	*		0.421634	-1.24594		*	1.214	0.279771
	31.8177	119.885	H300005455	H300005455	ENSG00000109084	XM_005257965.2	27346	TMEM97	transmembrane protein 97	GO:0001558 regulation of cell growth,GO:0042632 cholesterol homeostasis	GO:0005515 protein binding	GO:0005764 lysosome,GO:0005791 rough endoplasmic reticulum,GO:0005886 plasma membrane,GO:0016021 integral component of membrane,GO:0031965 nuclear membrane	43.483	54.9983	31.8177	119.885	1.26482	0.338935			3.76788	1.91375	*		0.731728	-0.45062			2.1798	1.1242	*
	35.0194	126.974	H200001977	H200001977	ENSG00000116285	NM_018948.3	54206	ERRFI1	ERBB receptor feedback inhibitor 1	GO:0006950 response to stress,GO:0007175 negative regulation of epidermal growth factor-activated receptor activity,GO:0031953 negative regulation of protein autophosphorylation,GO:0032691 negative regulation of interleukin-1 beta production,GO:0032869 cellular response to insulin stimulus,GO:0032966 negative regulation of collagen biosynthetic process,GO:0036120 cellular response to platelet-der…	GO:0005096 GTPase activator activity,GO:0005515 protein binding,GO:0017124 SH3 domain binding,GO:0019901 protein kinase binding,GO:0031267 small GTPase binding	GO:0005634 nucleus,GO:0005737 cytoplasm,GO:0005829 cytosol,GO:0031234 extrinsic component of cytoplasmic side of plasma membrane	105.353	122.339	35.0194	126.974	1.16123	0.215654			3.62582	1.85831	*		0.332402	-1.589		*	1.03789	0.0536549
	35.3096	126.554	AHsV10001938	AHsV10001938	ENSG00000153391	NM_001308064.1	125476	INO80C	INO80 complex subunit C	GO:0006281 DNA repair,GO:0006310 DNA recombination,GO:0006338 chromatin remodeling,GO:0006351 transcription, DNA-templated,GO:0006355 regulation of transcription, DNA-templated,GO:0008150 biological_process	GO:0003674 molecular_function	GO:0005730 nucleolus,GO:0031011 Ino80 complex,GO:0071339 MLL1 complex	53.2624	60.7506	35.3096	126.554	1.14059	0.189783			3.58414	1.84163	*		0.662937	-0.593056			2.08318	1.05879	*
	35.4396	125.309	AHsV10002033	AHsV10002033	ENSG00000143569	NM_001127320.2	9898	UBAP2L	ubiquitin associated protein 2 like	GO:0007339 binding of sperm to zona pellucida,GO:0061484 hematopoietic stem cell homeostasis	GO:0005515 protein binding,GO:0044822 poly(A) RNA binding	GO:0005671 Ada2/Gcn5/Ada3 transcription activator complex,GO:0031519 PcG protein complex	76.9307	69.1482	35.4396	125.309	0.898837	-0.153869			3.53585	1.82206	*		0.460668	-1.1182		*	1.81218	0.857727
	3.46014	124.379	H200011316	H200011316	ENSG00000103569	NM_020980.3	366	AQP9	aquaporin 9	GO:0006810 transport,GO:0006833 water transport,GO:0006863 purine nucleobase transport,GO:0006955 immune response,GO:0006970 response to osmotic stress,GO:0007588 excretion,GO:0008152 metabolic process,GO:0010033 response to organic substance,GO:0015722 canalicular bile acid transport,GO:0015791 polyol transport,GO:0015793 glycerol transport,GO:0015837 amine transport,GO:0015855 pyrimidine nucleo…	GO:0005275 amine transmembrane transporter activity,GO:0005345 purine nucleobase transmembrane transporter activity,GO:0005350 pyrimidine nucleobase transmembrane transporter activity,GO:0005372 water transmembrane transporter activity,GO:0015166 polyol transmembrane transporter activity,GO:0015204 urea transmembrane transporter activity,GO:0015250 water channel activity,GO:0015254 glycerol chann…	GO:0005886 plasma membrane,GO:0005887 integral component of plasma membrane,GO:0016021 integral component of membrane,GO:0016323 basolateral plasma membrane,GO:0043231 intracellular membrane-bounded organelle	2.19694	1.78031	3.46014	124.379	0.810359	-0.303366			35.9461	5.16776	***		1.57498	0.655337			69.8634	6.12647	***
	30.8616	96.1398	H200003797	H200003797	ENSG00000155189	XM_011534751.1	55326	AGPAT5	1-acylglycerol-3-phosphate O-acyltransferase 5	GO:0002244 hematopoietic progenitor cell differentiation,GO:0006644 phospholipid metabolic process,GO:0006654 phosphatidic acid biosynthetic process,GO:0008654 phospholipid biosynthetic process,GO:0016024 CDP-diacylglycerol biosynthetic process,GO:0019432 triglyceride biosynthetic process,GO:0044255 cellular lipid metabolic process,GO:0044281 small molecule metabolic process,GO:0046474 glyceropho…	GO:0003841 1-acylglycerol-3-phosphate O-acyltransferase activity,GO:0005515 protein binding	GO:0005635 nuclear envelope,GO:0005739 mitochondrion,GO:0005741 mitochondrial outer membrane,GO:0005789 endoplasmic reticulum membrane,GO:0016021 integral component of membrane	65.129	54.7891	30.8616	96.1398	0.841239	-0.249412			3.11519	1.63932	*		0.473853	-1.07749		*	1.75473	0.811246
	29.8133	91.6834	H300020029	H300020029	ENSG00000124225	NM_001255976.1	56937	PMEPA1	prostate transmembrane protein, androgen induced 1	GO:0007179 transforming growth factor beta receptor signaling pathway,GO:0010991 negative regulation of SMAD protein complex assembly,GO:0030512 negative regulation of transforming growth factor beta receptor signaling pathway,GO:0030521 androgen receptor signaling pathway,GO:0060394 negative regulation of pathway-restricted SMAD protein phosphorylation	GO:0005515 protein binding,GO:0050699 WW domain binding,GO:0070412 R-SMAD binding	GO:0000139 Golgi membrane,GO:0005654 nucleoplasm,GO:0005886 plasma membrane,GO:0010008 endosome membrane,GO:0016021 integral component of membrane,GO:0031901 early endosome membrane,GO:0043231 intracellular membrane-bounded organelle	289.388	526.801	29.8133	91.6834	1.8204	0.864252			3.07525	1.6207	*		0.103022	-3.27898		***	0.174038	-2.52252		**
	34.1032	102.032	H300014340	H300014340	ENSG00000062485	NM_004077.2	1431	CS	citrate synthase	GO:0005975 carbohydrate metabolic process,GO:0006099 tricarboxylic acid cycle,GO:0044237 cellular metabolic process,GO:0044281 small molecule metabolic process	GO:0004108 citrate (Si)-synthase activity,GO:0044822 poly(A) RNA binding	GO:0005634 nucleus,GO:0005739 mitochondrion,GO:0005759 mitochondrial matrix,GO:0070062 extracellular exosome	63.9222	78.4779	34.1032	102.032	1.22771	0.295969			2.99186	1.58104	*		0.533512	-0.906409			1.30014	0.378665
	36.974	107.966	H200010298	H200010298	ENSG00000125885	NM_032485.5	84515	MCM8	minichromosome maintenance 8 homologous recombination repair factor	GO:0000082 G1/S transition of mitotic cell cycle,GO:0000278 mitotic cell cycle,GO:0000724 double-strand break repair via homologous recombination,GO:0006260 DNA replication,GO:0006271 DNA strand elongation involved in DNA replication,GO:0006974 cellular response to DNA damage stimulus,GO:0007292 female gamete generation,GO:0048232 male gamete generation	GO:0003677 DNA binding,GO:0004386 helicase activity,GO:0005515 protein binding,GO:0005524 ATP binding	GO:0005634 nucleus,GO:0005654 nucleoplasm,GO:0097362 MCM8-MCM9 complex	48.0929	52.2331	36.974	107.966	1.08609	0.11914			2.92006	1.546	*		0.768804	-0.379312			2.06701	1.04754	*
	34.6544	96.3926	AHsV10002486	AHsV10002486	-	XR_945788.1	56652	C10orf2	chromosome 10 open reading frame 2	GO:0006264 mitochondrial DNA replication,GO:0006268 DNA unwinding involved in DNA replication,GO:0006390 transcription from mitochondrial promoter,GO:0006996 organelle organization,GO:0007005 mitochondrion organization,GO:0034214 protein hexamerization,GO:0051260 protein homooligomerization,GO:0071333 cellular response to glucose stimulus	GO:0002020 protease binding,GO:0003697 single-stranded DNA binding,GO:0005524 ATP binding,GO:0043139 5'-3' DNA helicase activity	GO:0005759 mitochondrial matrix,GO:0042645 mitochondrial nucleoid	39.9003	36.6647	34.6544	96.3926	0.918908	-0.122008			2.78154	1.47589	*		0.868523	-0.203365			2.62903	1.39453	*
	36.5266	101.394	H300019666	H300019666	ENSG00000068489	NM_018304.3	55771	PRR11	proline rich 11	GO:0051726 regulation of cell cycle	-	GO:0005634 nucleus,GO:0005737 cytoplasm,GO:0016020 membrane	57.9781	60.3033	36.5266	101.394	1.04011	0.0567306			2.77588	1.47294	*		0.630008	-0.666559			1.68139	0.749656
	33.6791	93.3427	H300009519	H300009519	ENSG00000186577	NM_178508.4	221491	C6orf1	chromosome 6 open reading frame 1	-	-	GO:0005576 extracellular region	82.112	77.0827	33.6791	93.3427	0.938751	-0.0911856			2.77153	1.47068	*		0.41016	-1.28574		*	1.21094	0.276129
	36.6745	101.527	H200007075	H200007075	ENSG00000164654	XM_011515433.1	54468	MIOS	missing oocyte, meiosis regulator, homolog (Drosophila)	GO:0032008 positive regulation of TOR signaling,GO:0034198 cellular response to amino acid starvation,GO:0034629 cellular protein complex localization	-	GO:0005634 nucleus,GO:0005654 nucleoplasm,GO:0005737 cytoplasm,GO:0005765 lysosomal membrane,GO:0030054 cell junction,GO:0061700 GATOR2 complex	48.8626	56.884	36.6745	101.527	1.16416	0.219293			2.76833	1.46902	*		0.750564	-0.413953			1.78481	0.83577
	34.3559	91.8846	H300003754	H300003754	ENSG00000170779	NM_017955.3	55038	CDCA4	cell division cycle associated 4	-	GO:0005515 protein binding	GO:0005634 nucleus	69.3719	71.3205	34.3559	91.8846	1.02809	0.0399646			2.67449	1.41926	*		0.495243	-1.01379		*	1.28833	0.365507
	36.9749	98.6301	H300019278	H300019278	ENSG00000131470	NR_045669.1	29893	PSMC3IP	PSMC3 interacting protein	GO:0006310 DNA recombination,GO:0051321 meiotic cell cycle,GO:1903506 regulation of nucleic acid-templated transcription	GO:0003677 DNA binding,GO:0030374 ligand-dependent nuclear receptor transcription coactivator activity	GO:0005575 cellular_component,GO:0005634 nucleus	74.0077	55.7437	36.9749	98.6301	0.753215	-0.408866			2.66749	1.41548	*		0.499608	-1.00113		*	1.76935	0.823219
	38.1086	99.5903	CHsGV10002769	CHsGV10002769	ENSG00000204590	NM_005275.3	2794	GNL1	guanine nucleotide binding protein-like 1	GO:0002456 T cell mediated immunity,GO:0006974 cellular response to DNA damage stimulus,GO:0007165 signal transduction,GO:0042254 ribosome biogenesis	GO:0003924 GTPase activity,GO:0005198 structural molecule activity,GO:0005525 GTP binding	GO:0005615 extracellular space,GO:0005634 nucleus	108.417	104.137	38.1086	99.5903	0.960517	-0.0581176			2.61333	1.38589	*		0.351499	-1.50841		*	0.956343	-0.0644005
	34.7967	89.9283	CHsGV10003992	CHsGV10003992	ENSG00000120158	XM_011517673.1	10171	RCL1	RNA terminal phosphate cyclase-like 1	GO:0000479 endonucleolytic cleavage of tricistronic rRNA transcript (SSU-rRNA, 5.8S rRNA, LSU-rRNA),GO:0008150 biological_process	GO:0003723 RNA binding,GO:0003963 RNA-3'-phosphate cyclase activity,GO:0004521 endoribonuclease activity	GO:0005730 nucleolus	36.7603	58.4488	34.7967	89.9283	1.59	0.669024			2.58439	1.36982	*		0.946584	-0.079197			1.53858	0.621602
	36.3224	92.4769	H200006415	H200006415	ENSG00000134222	XM_011542306.1	84722	PSRC1	proline/serine-rich coiled-coil 1	GO:0001578 microtubule bundle formation,GO:0007080 mitotic metaphase plate congression,GO:0030308 negative regulation of cell growth,GO:0031116 positive regulation of microtubule polymerization,GO:0045737 positive regulation of cyclin-dependent protein serine/threonine kinase activity,GO:0045893 positive regulation of transcription, DNA-templated,GO:0051301 cell division,GO:0060236 regulation of …	GO:0005515 protein binding,GO:0008017 microtubule binding	GO:0000922 spindle pole,GO:0005737 cytoplasm,GO:0005819 spindle,GO:0005829 cytosol,GO:0005876 spindle microtubule,GO:0015630 microtubule cytoskeleton,GO:0030496 midbody	51.9655	51.5908	36.3224	92.4769	0.99279	-0.0104389			2.546	1.34823	*		0.698972	-0.516694			1.79251	0.841978
	40.8141	103.73	CHsGV10003597	CHsGV10003597	ENSG00000169679	NM_004336.4	699	BUB1	BUB1 mitotic checkpoint serine/threonine kinase	GO:0000278 mitotic cell cycle,GO:0006468 protein phosphorylation,GO:0006915 apoptotic process,GO:0007059 chromosome segregation,GO:0007063 regulation of sister chromatid cohesion,GO:0007067 mitotic nuclear division,GO:0007093 mitotic cell cycle checkpoint,GO:0007094 mitotic spindle assembly checkpoint,GO:0007264 small GTPase mediated signal transduction,GO:0008283 cell proliferation,GO:0016032 vi…	GO:0004672 protein kinase activity,GO:0004674 protein serine/threonine kinase activity,GO:0005515 protein binding,GO:0005524 ATP binding	GO:0000776 kinetochore,GO:0000777 condensed chromosome kinetochore,GO:0000942 condensed nuclear chromosome outer kinetochore,GO:0005654 nucleoplasm,GO:0005737 cytoplasm,GO:0005829 cytosol,GO:0016020 membrane	62.1106	54.1765	40.8141	103.73	0.872258	-0.197173			2.54151	1.34569	*		0.65712	-0.60577			1.91466	0.937089
	39.7965	100.479	AHsV10000847	AHsV10000847	ENSG00000001497	NM_001170649.1	81887	LAS1L	LAS1-like, ribosome biogenesis factor	GO:0006364 rRNA processing	GO:0044822 poly(A) RNA binding	GO:0005654 nucleoplasm,GO:0005730 nucleolus,GO:0005737 cytoplasm,GO:0005815 microtubule organizing center,GO:0016020 membrane,GO:0071339 MLL1 complex	49.7513	59.141	39.7965	100.479	1.18873	0.249425			2.52481	1.33618	*		0.799908	-0.322093			1.69897	0.764658
	39.6992	99.8485	H200006865	H200006865	ENSG00000014138	XM_011544878.1	23649	POLA2	polymerase (DNA) alpha 2, accessory subunit	GO:0000060 protein import into nucleus, translocation,GO:0000082 G1/S transition of mitotic cell cycle,GO:0000278 mitotic cell cycle,GO:0000722 telomere maintenance via recombination,GO:0000723 telomere maintenance,GO:0006260 DNA replication,GO:0006270 DNA replication initiation,GO:0006271 DNA strand elongation involved in DNA replication,GO:0032201 telomere maintenance via semi-conservative repl…	GO:0003674 molecular_function,GO:0003677 DNA binding,GO:0003887 DNA-directed DNA polymerase activity,GO:0046982 protein heterodimerization activity	GO:0005654 nucleoplasm,GO:0005658 alpha DNA polymerase:primase complex,GO:0005737 cytoplasm	68.822	54.395	39.6992	99.8485	0.790372	-0.339396			2.51513	1.33063	*		0.576838	-0.793761			1.83562	0.876266
	43.7468	108.654	opHsV0400005559	opHsV0400005559	ENSG00000101447	NM_030919.2	81610	FAM83D	family with sequence similarity 83 member D	GO:0001837 epithelial to mesenchymal transition,GO:0007067 mitotic nuclear division,GO:0008283 cell proliferation,GO:0016477 cell migration,GO:0032006 regulation of TOR signaling,GO:0042176 regulation of protein catabolic process,GO:0051301 cell division,GO:0051310 metaphase plate congression,GO:0070372 regulation of ERK1 and ERK2 cascade,GO:1902480 protein localization to mitotic spindle,GO:1902…	GO:0005515 protein binding,GO:0008017 microtubule binding,GO:0019894 kinesin binding,GO:0019901 protein kinase binding	GO:0005737 cytoplasm,GO:0097431 mitotic spindle pole	43.4033	45.3313	43.7468	108.654	1.04442	0.0627041			2.48369	1.31249	*		1.00791	0.0113731			2.39688	1.26116	*
	2.64597	93.5584	CHsGV10002203	CHsGV10002203	ENSG00000165197	NM_004469.4	2277	FIGF	c-fos induced growth factor (vascular endothelial growth factor D)	GO:0001525 angiogenesis,GO:0001666 response to hypoxia,GO:0002576 platelet degranulation,GO:0007596 blood coagulation,GO:0008283 cell proliferation,GO:0008284 positive regulation of cell proliferation,GO:0030154 cell differentiation,GO:0030168 platelet activation,GO:0030947 regulation of vascular endothelial growth factor receptor signaling pathway,GO:0032755 positive regulation of interleukin-6 …	GO:0005161 platelet-derived growth factor receptor binding,GO:0005172 vascular endothelial growth factor receptor binding,GO:0008083 growth factor activity,GO:0042056 chemoattractant activity,GO:0042803 protein homodimerization activity,GO:0043185 vascular endothelial growth factor receptor 3 binding	GO:0005576 extracellular region,GO:0005615 extracellular space,GO:0016020 membrane,GO:0031093 platelet alpha granule lumen	71.6834	38.7635	2.64597	93.5584	0.54076	-0.886939			35.3589	5.144	***		0.0369119	-4.75977		***	2.41357	1.27117	*
	9.86273	104.822	CHsGV10003235	CHsGV10003235	ENSG00000161653	XM_011524439.1	162417	NAGS	N-acetylglutamate synthase	GO:0000050 urea cycle,GO:0006526 arginine biosynthetic process,GO:0006536 glutamate metabolic process,GO:0006595 polyamine metabolic process,GO:0034641 cellular nitrogen compound metabolic process,GO:0044281 small molecule metabolic process	GO:0003991 acetylglutamate kinase activity,GO:0004042 acetyl-CoA:L-glutamate N-acetyltransferase activity,GO:0034618 arginine binding	GO:0005759 mitochondrial matrix	48.0071	60.2224	9.86273	104.822	1.25445	0.327053			10.6281	3.40981	***		0.205443	-2.28319		**	1.74058	0.799571
	13.4284	98.0324	H200006183	H200006183	ENSG00000189058	NM_001647.3	347	APOD	apolipoprotein D	GO:0000302 response to reactive oxygen species,GO:0001525 angiogenesis,GO:0006006 glucose metabolic process,GO:0006629 lipid metabolic process,GO:0006869 lipid transport,GO:0007420 brain development,GO:0007568 aging,GO:0010642 negative regulation of platelet-derived growth factor receptor signaling pathway,GO:0014012 peripheral nervous system axon regeneration,GO:0042246 tissue regeneration,GO:00…	GO:0005319 lipid transporter activity,GO:0005515 protein binding,GO:0015485 cholesterol binding	GO:0005576 extracellular region,GO:0005615 extracellular space,GO:0005783 endoplasmic reticulum,GO:0022626 cytosolic ribosome,GO:0030425 dendrite,GO:0043025 neuronal cell body,GO:0048471 perinuclear region of cytoplasm,GO:0070062 extracellular exosome	5.65627	4.10347	13.4284	98.0324	0.725472	-0.463008			7.30038	2.86797	**		2.37407	1.24736	*		23.8901	4.57834	***
	15.8242	101.317	H300022233	H300022233	ENSG00000151617	NR_045958.1	1909	EDNRA	endothelin receptor type A	GO:0001569 patterning of blood vessels,GO:0001666 response to hypoxia,GO:0001701 in utero embryonic development,GO:0001821 histamine secretion,GO:0003094 glomerular filtration,GO:0006939 smooth muscle contraction,GO:0007165 signal transduction,GO:0007186 G-protein coupled receptor signaling pathway,GO:0007190 activation of adenylate cyclase activity,GO:0007202 activation of phospholipase C activi…	GO:0004435 phosphatidylinositol phospholipase C activity,GO:0004962 endothelin receptor activity,GO:0005515 protein binding	GO:0005829 cytosol,GO:0005886 plasma membrane,GO:0005887 integral component of plasma membrane,GO:0030315 T-tubule,GO:0031965 nuclear membrane,GO:0045121 membrane raft	49.5814	50.4087	15.8242	101.317	1.01669	0.0238757			6.40263	2.67867	**		0.319157	-1.64766		*	2.0099	1.00713	*
	15.9587	100.933	AHsV10003396	AHsV10003396	ENSG00000184792	NM_001282741.1	23762	OSBP2	oxysterol binding protein 2	GO:0006869 lipid transport,GO:0007286 spermatid development	GO:0005515 protein binding,GO:0015485 cholesterol binding	GO:0016020 membrane,GO:0097440 apical dendrite	39.5799	51.072	15.9587	100.933	1.29035	0.367765			6.32463	2.66098	**		0.403203	-1.31042		*	1.97629	0.982794
	17.2946	98.4544	CHsGV10000191	CHsGV10000191	ENSG00000103485	XM_011545778.1	23475	QPRT	quinolinate phosphoribosyltransferase	GO:0006766 vitamin metabolic process,GO:0006767 water-soluble vitamin metabolic process,GO:0009435 NAD biosynthetic process,GO:0019674 NAD metabolic process,GO:0034213 quinolinate catabolic process,GO:0044281 small molecule metabolic process,GO:0051259 protein oligomerization	GO:0004514 nicotinate-nucleotide diphosphorylase (carboxylating) activity,GO:0042803 protein homodimerization activity	GO:0005737 cytoplasm,GO:0005829 cytosol,GO:0070062 extracellular exosome	30.8243	31.3117	17.2946	98.4544	1.01581	0.0226374			5.6928	2.50914	**		0.56107	-0.833748			3.14433	1.65275	*
	32.2367	106.548	H300020589	H300020589	ENSG00000155393	XM_005256014.2	55027	HEATR3	HEAT repeat containing 3	-	-	-	60.7989	56.8249	32.2367	106.548	0.934638	-0.0975211			3.30517	1.72473	*		0.530219	-0.91534			1.87502	0.906908
	43.6927	90.2267	H200006246	H200006246	ENSG00000117308	NM_001008216.1	2582	GALE	UDP-galactose-4-epimerase	GO:0005975 carbohydrate metabolic process,GO:0019388 galactose catabolic process,GO:0044281 small molecule metabolic process	GO:0003974 UDP-N-acetylglucosamine 4-epimerase activity,GO:0003978 UDP-glucose 4-epimerase activity,GO:0042803 protein homodimerization activity	GO:0005829 cytosol,GO:0070062 extracellular exosome	116.798	117.749	43.6927	90.2267	1.00814	0.0117011			2.06503	1.04616	*		0.374087	-1.41855		*	0.76626	-0.384095
	43.7336	90.858	CHsGV10003763	CHsGV10003763	ENSG00000136816	NR_134027.1	27348	TOR1B	torsin family 1 member B	GO:0006986 response to unfolded protein,GO:0007029 endoplasmic reticulum organization,GO:0008152 metabolic process,GO:0051085 chaperone mediated protein folding requiring cofactor,GO:0051260 protein homooligomerization,GO:0071763 nuclear membrane organization	GO:0005515 protein binding,GO:0005524 ATP binding,GO:0016887 ATPase activity	GO:0005635 nuclear envelope,GO:0005783 endoplasmic reticulum,GO:0005788 endoplasmic reticulum lumen,GO:0031965 nuclear membrane,GO:0070062 extracellular exosome	76.9699	69.5288	43.7336	90.858	0.903324	-0.146685			2.07754	1.05487	*		0.56819	-0.815554			1.30677	0.386004
	43.6519	92.4888	CHsGV10003409	CHsGV10003409	ENSG00000267561	NM_001134492.1	9653	HS2ST1	heparan sulfate 2-O-sulfotransferase 1	GO:0005975 carbohydrate metabolic process,GO:0006024 glycosaminoglycan biosynthetic process,GO:0030203 glycosaminoglycan metabolic process,GO:0044281 small molecule metabolic process	GO:0008146 sulfotransferase activity	GO:0000139 Golgi membrane,GO:0016020 membrane,GO:0016021 integral component of membrane	93.6476	94.3112	43.6519	92.4888	1.00709	0.0101865			2.11878	1.08323	*		0.466129	-1.1012		*	0.980676	-0.028151
	43.2882	91.7946	AHsV10001212	AHsV10001212	ENSG00000075218	NM_016426.6	51512	GTSE1	G2 and S-phase expressed 1	GO:0006977 DNA damage response, signal transduction by p53 class mediator resulting in cell cycle arrest,GO:0007017 microtubule-based process	GO:0003674 molecular_function,GO:0005515 protein binding	GO:0005881 cytoplasmic microtubule,GO:0016020 membrane	36.7309	47.3566	43.2882	91.7946	1.28929	0.366572			2.12055	1.08444	*		1.17852	0.236981			1.93837	0.954845
	42.9321	92.0368	H200015957	H200015957	ENSG00000112837	NM_001080508.2	9096	TBX18	T-box 18	GO:0000122 negative regulation of transcription from RNA polymerase II promoter,GO:0001756 somitogenesis,GO:0003163 sinoatrial node development,GO:0006351 transcription, DNA-templated,GO:0007605 sensory perception of sound,GO:0009948 anterior/posterior axis specification,GO:0016331 morphogenesis of embryonic epithelium,GO:0022409 positive regulation of cell-cell adhesion,GO:0050679 positive regul…	GO:0000976 transcription regulatory region sequence-specific DNA binding,GO:0001106 RNA polymerase II transcription corepressor activity,GO:0003700 transcription factor activity, sequence-specific DNA binding,GO:0005515 protein binding,GO:0042803 protein homodimerization activity,GO:0046982 protein heterodimerization activity	GO:0005634 nucleus	38.0309	30.6071	42.9321	92.0368	0.804795	-0.313307			2.14378	1.10015	*		1.12887	0.174884			3.00704	1.58835	*
	43.8099	94.2688	H200017543	H200017543	ENSG00000029639	XR_942460.1	51106	TFB1M	transcription factor B1, mitochondrial	GO:0006351 transcription, DNA-templated,GO:0006355 regulation of transcription, DNA-templated,GO:0006996 organelle organization,GO:0007005 mitochondrion organization,GO:0031167 rRNA methylation	GO:0000179 rRNA (adenine-N6,N6-)-dimethyltransferase activity,GO:0003677 DNA binding,GO:0005515 protein binding,GO:0044822 poly(A) RNA binding	GO:0005759 mitochondrial matrix,GO:0042645 mitochondrial nucleoid	90.7625	108.003	43.8099	94.2688	1.18995	0.250906			2.15177	1.10552	*		0.482687	-1.05084		*	0.872833	-0.196222
	44.0113	96.0094	CHsGV10002366	CHsGV10002366	-	NM_022553.5	6293	VPS52	VPS52, GARP complex subunit	GO:0010668 ectodermal cell differentiation,GO:0015031 protein transport,GO:0032456 endocytic recycling,GO:0048611 embryonic ectodermal digestive tract development	GO:0005515 protein binding,GO:0019905 syntaxin binding	GO:0005794 Golgi apparatus,GO:0010008 endosome membrane,GO:0048471 perinuclear region of cytoplasm,GO:0055037 recycling endosome,GO:1990745 EARP complex	63.9328	81.1537	44.0113	96.0094	1.26936	0.344102			2.18147	1.1253	*		0.6884	-0.538681			1.18306	0.242518
	40.3878	89.6903	opHsV0400002627	opHsV0400002627	ENSG00000182885	XR_243399.2	222487	ADGRG3	adhesion G protein-coupled receptor G3	GO:0007166 cell surface receptor signaling pathway,GO:0007186 G-protein coupled receptor signaling pathway,GO:0030183 B cell differentiation,GO:0030334 regulation of cell migration,GO:0032792 negative regulation of CREB transcription factor activity,GO:1901223 negative regulation of NIK/NF-kappaB signaling	GO:0004930 G-protein coupled receptor activity	GO:0005886 plasma membrane,GO:0016021 integral component of membrane	55.8944	46.1585	40.3878	89.6903	0.825815	-0.276109			2.22073	1.15103	*		0.722573	-0.468784			1.9431	0.958356
	39.334	90.6749	H200006331	H200006331	ENSG00000089597	NM_001278194.1	23193	GANAB	glucosidase, alpha; neutral AB	GO:0006457 protein folding,GO:0018279 protein N-linked glycosylation via asparagine,GO:0043687 post-translational protein modification,GO:0044267 cellular protein metabolic process	GO:0030246 carbohydrate binding,GO:0033919 glucan 1,3-alpha-glucosidase activity,GO:0044822 poly(A) RNA binding	GO:0005788 endoplasmic reticulum lumen,GO:0005794 Golgi apparatus,GO:0016020 membrane,GO:0017177 glucosidase II complex,GO:0042470 melanosome,GO:0070062 extracellular exosome	103.381	129.885	39.334	90.6749	1.25637	0.329259			2.30526	1.20493	*		0.380476	-1.39412		*	0.698119	-0.518454
	41.6829	97.414	H200002977	H200002977	ENSG00000152253	NM_020675.3	57405	SPC25	SPC25, NDC80 kinetochore complex component	GO:0000278 mitotic cell cycle,GO:0007052 mitotic spindle organization,GO:0007059 chromosome segregation,GO:0007067 mitotic nuclear division,GO:0007264 small GTPase mediated signal transduction,GO:0051301 cell division	GO:0005515 protein binding	GO:0000777 condensed chromosome kinetochore,GO:0005634 nucleus,GO:0005829 cytosol,GO:0031262 Ndc80 complex	53.8349	54.4648	41.6829	97.414	1.0117	0.0167804			2.33702	1.22467	*		0.774273	-0.369086			1.78857	0.838806
	44.1075	103.192	H200004544	H200004544	ENSG00000166401	NM_198833.1	5271	SERPINB8	serpin peptidase inhibitor, clade B (ovalbumin), member 8	GO:0010951 negative regulation of endopeptidase activity	GO:0004867 serine-type endopeptidase inhibitor activity,GO:0005515 protein binding	GO:0005615 extracellular space,GO:0005829 cytosol,GO:0070062 extracellular exosome	97.7127	112.821	44.1075	103.192	1.15462	0.207419			2.33957	1.22624	*		0.451399	-1.14752		*	0.914655	-0.128701
[truncated: 2,218 more rows]

## Sheet: HDDPCs vs fibroblasts
	《クラスタ解析結果》		《比較解析遺伝子リスト（並び替え）》
	global normalization												global normalization				Comparison： HDDPCs vs hiTSC-D				Comparison： fibroblasts vs hiTSC-F				Comparison： HDDPCs vs fibroblasts				Comparison： hiTSC-D vs hiTSC-F
	N012B P24	SFTY P7	Name	ID	ensembl_id	RefSeq_id	Enterz_id	symbol	description	GO_biological_process	GO_molecular_function	GO_cellular_component	1	2	3	4	ratio	LOG2ratio	up	down	ratio	LOG2ratio	up	down	ratio	LOG2ratio	up	down	ratio	LOG2ratio	up	down
[truncated: 2,648 more rows]

## Sheet:  hiTSC-D vs hiTSC-F
	《クラスタ解析結果》		《比較解析遺伝子リスト（並び替え）》
[truncated: 1,690 more rows]
